# Supplementary material for: The freshwater snails (Gastropoda) of Iran, with descriptions of two new genera and eight new species
Source: Zookeys. 2012 Sep 3;(219):11–61. doi: 10.3897/zookeys.219.3406 (PMC3433696; doi:10.3897/zookeys.219.3406)
Supplement: XML Treatment for Neritidae [file zookeys.219.3406-treatment1.xml]

<!DOCTYPE tp:taxon-treatment
  PUBLIC "-//TaxonX//DTD Taxonomic Treatment Publishing DTD v0 20100105//EN" "tax-treatment-NSO.dtd">
<tp:taxon-treatment xmlns:tp="http://www.plazi.org/taxpub"><tp:treatment-meta><mixed-citation publication-type="journal"><person-group><name><surname>Glöer</surname><given-names>Peter</given-names></name><name><surname>Pešić</surname><given-names>Vladimir</given-names></name></person-group><article-title>The freshwater snails (Gastropoda) of Iran, with descriptions of two new genera and eight new species</article-title><source>Zookeys</source><day>3</day><month>9</month><year>2012</year><volume>2012</volume><issue>219</issue><fpage>11</fpage><lpage>61</lpage><pub-id pub-id-type="doi">10.3897/zookeys.219.3406</pub-id></mixed-citation></tp:treatment-meta><tp:nomenclature><label>Family</label><tp:taxon-name>
                            <tp:taxon-name-part taxon-name-part-type="family">Neritidae</tp:taxon-name-part>
                        <object-id xmlns:xlink="http://www.w3.org/1999/xlink" xlink:type="simple">http://species-id.net/wiki/Neritidae</object-id>
								</tp:taxon-name><tp:taxon-authority>Rafinesque, 1815</tp:taxon-authority></tp:nomenclature><tp:treatment-sec sec-type="Remarks"><title>Remarks.</title><p><italic><tp:taxon-name>Theodoxus</tp:taxon-name></italic> and <italic><tp:taxon-name>Neritina</tp:taxon-name></italic> are distinguished from each other by their ontogeny (<xref ref-type="bibr" rid="B5">Bandel 2001</xref>). While the <italic><tp:taxon-name>Theodoxus</tp:taxon-name></italic> species hatch from the spawn as miniature adult, <italic><tp:taxon-name>Nertina</tp:taxon-name></italic> species leave their spawn as planktotrophic larva that will float in the sea for a more or less extended period before its metamorphosis to a crawling young. However, at the adult stage the taxonomic separation of species of the genera <italic><tp:taxon-name>Theodoxus</tp:taxon-name></italic>and <italic><tp:taxon-name>Neritina</tp:taxon-name></italic>is not always easy. As most of the <italic><tp:taxon-name>Neritina</tp:taxon-name></italic> spp. are marine species and usually have a denticulate border of the columella and two apophysis of the operculum, most species of the genus <italic><tp:taxon-name>Theodoxus</tp:taxon-name></italic> are limnic and have a smooth border of the columella and one apophysis (the “rib”); some also have a small apophysis, the peg, on the operculum (<xref ref-type="bibr" rid="B22">Glöer 2002</xref>). Further, in <italic><tp:taxon-name>Neritina</tp:taxon-name></italic> the peg is thick and strong, while in <italic><tp:taxon-name>Theodoxus</tp:taxon-name></italic> it is, if exists at all, small and weak. A revision of this family, particularly its subdivion in clearly defined genera is needed.
                        </p></tp:treatment-sec><ref-list><ref id="B5"><mixed-citation xmlns:xlink="http://www.w3.org/1999/xlink" xlink:type="simple"><person-group><name name-style="western"><surname>Bandel</surname><given-names>K</given-names></name></person-group> (<year>2001</year>)<article-title> The history of <italic>Theodoxus</italic> and <italic>Neritina</italic> connected with description and systematic evaluation of related Neritimorpha (Gastropoda).</article-title><source>Mitteilungen aus dem Geologisch-Paläontologischen Institut der Universität Hamburg.</source><volume>85</volume>: <fpage>65</fpage>-<lpage>164</lpage>.</mixed-citation></ref><ref id="B22"><mixed-citation xmlns:xlink="http://www.w3.org/1999/xlink" xlink:type="simple"><person-group><name name-style="western"><surname>Glöer</surname><given-names>P</given-names></name></person-group> (<year>2002</year>)<article-title> Die Süßwassergastropoden Nord- und Mitteleuropas. Bestimmungsschlüssel, Lebensweise, Verbreitung.</article-title><source>Die Tierwelt Deutschlands</source>, <volume>73</volume>, <lpage>327</lpage> pp.</mixed-citation></ref></ref-list></tp:taxon-treatment>
