# Supplementary material for: The freshwater snails (Gastropoda) of Iran, with descriptions of two new genera and eight new species
Source: Zookeys. 2012 Sep 3;(219):11–61. doi: 10.3897/zookeys.219.3406 (PMC3433696; doi:10.3897/zookeys.219.3406)
Supplement: XML Treatment for Neritina mesopotamica [file zookeys.219.3406-treatment2.xml]

<!DOCTYPE tp:taxon-treatment
  PUBLIC "-//TaxonX//DTD Taxonomic Treatment Publishing DTD v0 20100105//EN" "tax-treatment-NSO.dtd">
<tp:taxon-treatment xmlns:tp="http://www.plazi.org/taxpub"><tp:treatment-meta><mixed-citation publication-type="journal"><person-group><name><surname>Glöer</surname><given-names>Peter</given-names></name><name><surname>Pešić</surname><given-names>Vladimir</given-names></name></person-group><article-title>The freshwater snails (Gastropoda) of Iran, with descriptions of two new genera and eight new species</article-title><source>Zookeys</source><day>3</day><month>9</month><year>2012</year><volume>2012</volume><issue>219</issue><fpage>11</fpage><lpage>61</lpage><pub-id pub-id-type="doi">10.3897/zookeys.219.3406</pub-id></mixed-citation></tp:treatment-meta><tp:nomenclature><tp:taxon-name>
                            <tp:taxon-name-part taxon-name-part-type="genus">Neritina</tp:taxon-name-part>
                            <tp:taxon-name-part taxon-name-part-type="species">mesopotamica</tp:taxon-name-part>
                        <object-id xmlns:xlink="http://www.w3.org/1999/xlink" xlink:type="simple">http://species-id.net/wiki/Neritina_mesopotamica</object-id>
								</tp:taxon-name><tp:taxon-authority>Martens, 1874</tp:taxon-authority><xref ref-type="fig" rid="F2">Figs 2a–c</xref></tp:nomenclature><tp:treatment-sec sec-type="Records from Iran"><title>Records from Iran.</title><p>Khuzestan Province (<xref ref-type="bibr" rid="B41">Mansoorian 2001</xref>).
                        </p></tp:treatment-sec><tp:treatment-sec sec-type="Material examined"><title>Material examined.</title><p>Zoological Museum Berlin (ZMB), “<italic><tp:taxon-name>Neritina (Neritaea) anatolica</tp:taxon-name></italic> var. <italic>mesopotamica</italic>, Ras el Ain, Mesopot. Hausknecht”.
                        </p></tp:treatment-sec><tp:treatment-sec sec-type="Remarks"><title>Remarks.</title><p>The height of the largest shell of the examined syntypes from Zoological Museum Berlin was 7 mm. <xref ref-type="bibr" rid="B39">Mansoorian (1994)</xref> in his identification key described shell <!--PageBreak-->of this species as being 14 mm high. Considering his photos (<xref ref-type="bibr" rid="B39">Mansoorian 1994</xref>), he probably confused it with <italic><tp:taxon-name>Neritina schlaeflii</tp:taxon-name></italic> Mousson, 1874 (<xref ref-type="fig" rid="F2">Figs 2f–g</xref>).
                        </p></tp:treatment-sec><tp:treatment-sec sec-type="Distribution"><title>Distribution.</title><p>Iraq, Iran (Khuzestan).</p><fig id="F2" position="float" orientation="portrait"><label>Figure 2.</label><caption><p><bold>a–c</bold> <italic><tp:taxon-name>Neritina mesopotamica</tp:taxon-name></italic> <bold>d–e</bold> <italic><tp:taxon-name>Neritina euphratica</tp:taxon-name></italic> <bold>f–g</bold> <italic><tp:taxon-name>Neritina schlaeflii</tp:taxon-name></italic> <bold>a</bold> shell (syntype) <bold>b</bold> lable <bold>c</bold> operculum <bold>d</bold> shell (syntype, ZMZ 528916, Irak, Samava, photo: Eike Neubert) <bold>e</bold> operculum of <italic><tp:taxon-name>Neritina euphratica</tp:taxon-name></italic> from Euphrates <bold>f</bold> shell (syntype, ZMZ 529679, Persian Gulf, Island Ghaes, photo: Eike Neubert) <bold>g</bold> operculum of <italic><tp:taxon-name>Neritina schlaeflii</tp:taxon-name></italic> from Shatt Al-Arab-Fao region.</p></caption><graphic xmlns:xlink="http://www.w3.org/1999/xlink" xlink:href="ZooKeys-219-011-g002.jpg" position="float" orientation="portrait" xlink:type="simple"/></fig></tp:treatment-sec><ref-list><ref id="B41"><mixed-citation xmlns:xlink="http://www.w3.org/1999/xlink" xlink:type="simple"><person-group><name name-style="western"><surname>Mansoorian</surname><given-names>A</given-names></name></person-group> (<year>2001</year>)<article-title/><source>Iranian International Journal of Science</source><volume>2</volume> (<issue>2</issue>): <fpage>1</fpage>-<lpage>9</lpage>.</mixed-citation></ref><ref id="B39"><mixed-citation xmlns:xlink="http://www.w3.org/1999/xlink" xlink:type="simple"><person-group><name name-style="western"><surname>Mansoorian</surname><given-names>A</given-names></name></person-group> (<year>1994</year>)<source> Freshwater snails of Iran. Scientific publication of School of Public Health &amp; Institute of Public Health Research, Technical series 2145: 1374.</source></mixed-citation></ref></ref-list></tp:taxon-treatment>
