# Supplementary material for: The freshwater snails (Gastropoda) of Iran, with descriptions of two new genera and eight new species
Source: Zookeys. 2012 Sep 3;(219):11–61. doi: 10.3897/zookeys.219.3406 (PMC3433696; doi:10.3897/zookeys.219.3406)
Supplement: XML Treatment for Theodoxus fluviatilis [file zookeys.219.3406-treatment5.xml]

<!DOCTYPE tp:taxon-treatment
  PUBLIC "-//TaxonX//DTD Taxonomic Treatment Publishing DTD v0 20100105//EN" "tax-treatment-NSO.dtd">
<tp:taxon-treatment xmlns:tp="http://www.plazi.org/taxpub"><tp:treatment-meta><mixed-citation publication-type="journal"><person-group><name><surname>Glöer</surname><given-names>Peter</given-names></name><name><surname>Pešić</surname><given-names>Vladimir</given-names></name></person-group><article-title>The freshwater snails (Gastropoda) of Iran, with descriptions of two new genera and eight new species</article-title><source>Zookeys</source><day>3</day><month>9</month><year>2012</year><volume>2012</volume><issue>219</issue><fpage>11</fpage><lpage>61</lpage><pub-id pub-id-type="doi">10.3897/zookeys.219.3406</pub-id></mixed-citation></tp:treatment-meta><tp:nomenclature><tp:taxon-name>
                            <tp:taxon-name-part taxon-name-part-type="genus">Theodoxus</tp:taxon-name-part>
                            <tp:taxon-name-part taxon-name-part-type="species">fluviatilis</tp:taxon-name-part>
                        <object-id xmlns:xlink="http://www.w3.org/1999/xlink" xlink:type="simple">http://species-id.net/wiki/Theodoxus_fluviatilis</object-id>
								</tp:taxon-name><tp:taxon-authority>(Linnaeus, 1758)</tp:taxon-authority><xref ref-type="fig" rid="F3">Figs 3c</xref><xref ref-type="fig" rid="F11">11a</xref><tp:nomenclature-citation-list><tp:nomenclature-citation><tp:taxon-name>Theodoxus doriae</tp:taxon-name><comment> Issel, 1865 (synonymy)</comment></tp:nomenclature-citation></tp:nomenclature-citation-list></tp:nomenclature><tp:treatment-sec sec-type="Records from Iran"><title>Records from Iran.</title><p>(all mentioned as <italic><tp:taxon-name>Theodoxus doriae</tp:taxon-name></italic> Issel): Kerman (<xref ref-type="bibr" rid="B32">Issel 1863</xref>, <xref ref-type="bibr" rid="B35">Martens 1874</xref>, <xref ref-type="bibr" rid="B8">Biggs 1937</xref>); Gilan, Mazandaran and Lorestan Province (<xref ref-type="bibr" rid="B40">Mansoorian 2000</xref>).
                    </p></tp:treatment-sec><tp:treatment-sec sec-type="New records"><title>New records.</title><p>Fars Province: IR13-07 [3 ex.]; IR14-07 [2 ex.]; Khorrasan Province: IR76-05 [1 ex]; IR 64-05 [1 ex.]; IR78a-05 [2 ex.]; IR79-05 [1 ex.]; Hormozgan Province: IR 17-11 [5 ex.]</p></tp:treatment-sec><tp:treatment-sec sec-type="Associated species"><title>Associated species.</title><p><italic><tp:taxon-name>Melanopsis</tp:taxon-name></italic> sp.,<italic> Radix</italic> sp., <italic><tp:taxon-name>Planorbis intermixtus</tp:taxon-name></italic>, <italic><tp:taxon-name>Farsithyra farsensis</tp:taxon-name></italic>, <italic><tp:taxon-name>Physella acuta</tp:taxon-name></italic>.
                        </p></tp:treatment-sec><tp:treatment-sec sec-type="Remarks"><title>Remarks.</title><p><xref ref-type="bibr" rid="B36">Martens (1879)</xref> synonymised <italic><tp:taxon-name>Theodoxus doriae</tp:taxon-name></italic>, the species reported by <xref ref-type="bibr" rid="B32">Issel (1863)</xref> from S Iran, with <italic><tp:taxon-name>Theodoxus fluviatilis</tp:taxon-name></italic>. Later on, <xref ref-type="bibr" rid="B40">Mansoorian (2000)</xref> described the operculum of <italic><tp:taxon-name>Theodoxus doriae</tp:taxon-name></italic>, which has only a rib, no peg. However, the shell illustrated by <xref ref-type="bibr" rid="B39">Mansoorian (1994)</xref> agrees well with <italic><tp:taxon-name>Theodoxus fluviatilis</tp:taxon-name></italic>. Thus we follow <xref ref-type="bibr" rid="B36">Martens’ (1879)</xref> synonymisation of <italic><tp:taxon-name>Theodoxus doriae</tp:taxon-name></italic> with <italic><tp:taxon-name>Theodoxus fluviatilis</tp:taxon-name></italic>. Our samples revealed onlythe presence of <italic><tp:taxon-name>Theodoxus fluviatilis</tp:taxon-name></italic>.
                        </p></tp:treatment-sec><tp:treatment-sec sec-type="Distribution"><title>Distribution.</title><p>W- to Central-Palaearctic. <italic><tp:taxon-name>Theodoxus fluviatilis</tp:taxon-name></italic> has been considered by many authors to be an exclusively European species (see e.g. <xref ref-type="bibr" rid="B61">Zhadin 1952</xref>, <xref ref-type="bibr" rid="B22">Glöer 2002</xref>). But <xref ref-type="bibr" rid="B11">Bourguignat (1864)</xref>, <xref ref-type="bibr" rid="B12">Brown (1994)</xref> and <xref ref-type="bibr" rid="B15">Van Damme (1984)</xref> mentioned it from NW Africa (Morocco, Algeria). Records of this species in Turkey (Yıldırım 1994), and in Iran, confirm its wide distribution. However, it does not occur in Siberia (Vinarski, pers. comm.).
                        </p><fig id="F3" position="float" orientation="portrait"><label>Figure 3.</label><caption><p><bold>a–c</bold> <italic><tp:taxon-name>Theodoxus pallida</tp:taxon-name></italic> (from Edlauer’s collection, NHMW 75000/E/50824) <bold>a</bold> Shell with corroded apex <bold>b</bold> label of Edlauer’s collection <bold>c</bold> apophysis of <italic><tp:taxon-name>Theodoxus pallida</tp:taxon-name></italic> <bold>d</bold> apophysis of<italic><tp:taxon-name>Theodoxus fuiviatilis</tp:taxon-name></italic> (from IR79).</p></caption><graphic xmlns:xlink="http://www.w3.org/1999/xlink" xlink:href="ZooKeys-219-011-g003.jpg" position="float" orientation="portrait" xlink:type="simple"/></fig></tp:treatment-sec><tp:treatment-sec><!--Section generated to contain objects referenced in tp:taxon-treatment.--><fig id="F11" position="float" orientation="portrait"><label>Figure 11.</label><caption><p><italic><tp:taxon-name>Sarkhia sarabensis</tp:taxon-name></italic> nov. sp.<bold>a</bold> shell <bold>b, c</bold> penis in situ.</p></caption><graphic xmlns:xlink="http://www.w3.org/1999/xlink" xlink:href="ZooKeys-219-011-g011.jpg" position="float" orientation="portrait" xlink:type="simple"/></fig></tp:treatment-sec><ref-list><ref id="B32"><mixed-citation xmlns:xlink="http://www.w3.org/1999/xlink" xlink:type="simple"><!--PageBreak--><person-group><name name-style="western"><surname>Issel</surname><given-names>A</given-names></name></person-group> (<year>1865</year>)<source> Catalogo dei Molluschi raccolti dalla Missione Italiana in Persia, aggiuntavi la descrizione delle specie nuove o poco note. Memorie della Reale Accademia delle Scienze di Torino, (Ser. II) 23 [1866]: 387–439, 3 tavv. Torino. [Separatum: pp. 1–55, 3 tavv. Stamperia Reale, Torino 1865.]</source></mixed-citation></ref><ref id="B35"><mixed-citation xmlns:xlink="http://www.w3.org/1999/xlink" xlink:type="simple"><person-group><name name-style="western"><surname>Martens</surname><given-names>E von</given-names></name></person-group> (<year>1874</year>)<source> Ueber vorderasiatische Conchylien nach den Sammlungen des Prof. Hausknecht. Novitates conchologicae. Supplement V.: 63–82 (Gastropoda).</source></mixed-citation></ref><ref id="B8"><mixed-citation xmlns:xlink="http://www.w3.org/1999/xlink" xlink:type="simple"><person-group><name name-style="western"><surname>Biggs</surname><given-names>HEJ</given-names></name></person-group> (<year>1937</year>)<article-title> Mollusca of the Iranian Plateau.</article-title><source>Journal of Conchology </source><volume>20</volume>: <fpage>342</fpage>-<lpage>350</lpage>.</mixed-citation></ref><ref id="B40"><mixed-citation xmlns:xlink="http://www.w3.org/1999/xlink" xlink:type="simple"><person-group><name name-style="western"><surname>Mansoorian</surname><given-names>A</given-names></name></person-group> (<year>2000</year>)<article-title> Some freshwater snails from Northern Iran.</article-title><source>Iranian Journal Public Health </source><volume>29</volume>(<issue>1–4</issue>): <fpage>77</fpage>-<lpage>82</lpage>.</mixed-citation></ref><ref id="B36"><mixed-citation xmlns:xlink="http://www.w3.org/1999/xlink" xlink:type="simple"><person-group><name name-style="western"><surname>Martens</surname><given-names>E von</given-names></name></person-group> (<year>1879</year>)<source> Die Gattung <italic>Neritina</italic>. Systematisches Conchylien Cabinet, II. 10, 303 pp.</source></mixed-citation></ref><ref id="B39"><mixed-citation xmlns:xlink="http://www.w3.org/1999/xlink" xlink:type="simple"><person-group><name name-style="western"><surname>Mansoorian</surname><given-names>A</given-names></name></person-group> (<year>1994</year>)<source> Freshwater snails of Iran. Scientific publication of School of Public Health &amp; Institute of Public Health Research, Technical series 2145: 1374.</source></mixed-citation></ref><ref id="B61"><mixed-citation xmlns:xlink="http://www.w3.org/1999/xlink" xlink:type="simple"><person-group><name name-style="western"><surname>Zhadin</surname><given-names>VI</given-names></name></person-group> (<year>1952</year>)<source> Mollusks of Fresh and Brackish Waters of the U.S.S.R. Academie of Sciences of the Union of Soviet Socialist Republics (translated by the Israel Program of Scientific Translations, Jerusalem 1965), xvi + 368 pp.</source></mixed-citation></ref><ref id="B22"><mixed-citation xmlns:xlink="http://www.w3.org/1999/xlink" xlink:type="simple"><person-group><name name-style="western"><surname>Glöer</surname><given-names>P</given-names></name></person-group> (<year>2002</year>)<article-title> Die Süßwassergastropoden Nord- und Mitteleuropas. Bestimmungsschlüssel, Lebensweise, Verbreitung.</article-title><source>Die Tierwelt Deutschlands</source>, <volume>73</volume>, <lpage>327</lpage> pp.</mixed-citation></ref><ref id="B11"><mixed-citation xmlns:xlink="http://www.w3.org/1999/xlink" xlink:type="simple"><person-group><name name-style="western"><surname>Bourguignat</surname><given-names>JR</given-names></name></person-group> (<year>1864</year>)<source> Malacologie de l’Algérie. Histoire naturelle des animaux mollusques terrestres et fluviatiles.</source> Vol. II. <publisher-name>Chalamelle Ainé</publisher-name>, <publisher-loc>Paris</publisher-loc>, <lpage>380</lpage> pp.</mixed-citation></ref><ref id="B12"><mixed-citation xmlns:xlink="http://www.w3.org/1999/xlink" xlink:type="simple"><person-group><name name-style="western"><surname>Brown</surname><given-names>DS</given-names></name></person-group> (<year>1994</year>)<source> Freshwater Snails of Africa and their Medical Importance. 2<sup>nd</sup> ed.</source><publisher-name>Taylor &amp; Francis</publisher-name>, <publisher-loc>London</publisher-loc>, <lpage>608</lpage> pp.</mixed-citation></ref><ref id="B15"><mixed-citation xmlns:xlink="http://www.w3.org/1999/xlink" xlink:type="simple"><person-group><name name-style="western"><surname>van Damme</surname><given-names>D</given-names></name></person-group> (<year>1984</year>)<source> The Freshwater Mollusca of Northern Africa.</source><publisher-name>Dr. W. Junk Publishers</publisher-name>, <publisher-loc>Dordrecht</publisher-loc>, <lpage>164</lpage> pp.</mixed-citation></ref></ref-list></tp:taxon-treatment>
