# Supplementary material for: The freshwater snails (Gastropoda) of Iran, with descriptions of two new genera and eight new species
Source: Zookeys. 2012 Sep 3;(219):11–61. doi: 10.3897/zookeys.219.3406 (PMC3433696; doi:10.3897/zookeys.219.3406)
Supplement: XML Treatment for Theodoxus pallida [file zookeys.219.3406-treatment7.xml]

<!DOCTYPE tp:taxon-treatment
  PUBLIC "-//TaxonX//DTD Taxonomic Treatment Publishing DTD v0 20100105//EN" "tax-treatment-NSO.dtd">
<tp:taxon-treatment xmlns:tp="http://www.plazi.org/taxpub"><tp:treatment-meta><mixed-citation publication-type="journal"><person-group><name><surname>Glöer</surname><given-names>Peter</given-names></name><name><surname>Pešić</surname><given-names>Vladimir</given-names></name></person-group><article-title>The freshwater snails (Gastropoda) of Iran, with descriptions of two new genera and eight new species</article-title><source>Zookeys</source><day>3</day><month>9</month><year>2012</year><volume>2012</volume><issue>219</issue><fpage>11</fpage><lpage>61</lpage><pub-id pub-id-type="doi">10.3897/zookeys.219.3406</pub-id></mixed-citation></tp:treatment-meta><tp:nomenclature><tp:taxon-name>
                            <tp:taxon-name-part taxon-name-part-type="genus">Theodoxus</tp:taxon-name-part>
                            <tp:taxon-name-part taxon-name-part-type="species">pallida</tp:taxon-name-part>
                        <object-id xmlns:xlink="http://www.w3.org/1999/xlink" xlink:type="simple">http://species-id.net/wiki/Theodoxus_pallida</object-id>
								</tp:taxon-name><tp:taxon-authority>Dunker, 1861</tp:taxon-authority><xref ref-type="fig" rid="F3">Figs 3a–b</xref></tp:nomenclature><tp:treatment-sec sec-type="Records from Iran"><title>Records from Iran.</title><p>Isfahan and Fars Province (<xref ref-type="bibr" rid="B57">Starmühlner and Edlauer 1957</xref>).
                        </p></tp:treatment-sec><tp:treatment-sec sec-type="Material examined"><title>Material examined.</title><p>NHMW 75000/E/50824, “<italic><tp:taxon-name>Theodoxus pallidus</tp:taxon-name></italic> Dunker” Persien, Brackiger Quellsee, 500 m, nördl. vom Niris-see, leg. Starmühlner 1949.<!--PageBreak-->
                        </p></tp:treatment-sec><tp:treatment-sec sec-type="Remarks"><title>Remarks.</title><p><xref ref-type="bibr" rid="B57">Starmühlner and Edlauer (1957)</xref> provide a detailed description of the anatomy of this species but did not consider the operculum, the most important diagnostic feature. On the other hand, as figured in <xref ref-type="bibr" rid="B57">Starmühlner and Edlauer (1957)</xref>, the receptaculum seminis and the bursa copulatrix differ in length (while being of equal length in <italic><tp:taxon-name>Theodoxus fluviatilis)</tp:taxon-name></italic>.
                        </p><p>The re-examination of the specimens of <italic><tp:taxon-name>Theodoxus pallida</tp:taxon-name></italic> (Dunker, 1862) from Edlauer’s collection in NHMW clearly shows that this species is distinct from <italic><tp:taxon-name>Theodoxus fluviatilis</tp:taxon-name></italic> due to the shape of shell and the operculum (<xref ref-type="fig" rid="F3">Fig. 3</xref>). As already mentioned by Dunker (1862) the spire in <italic><tp:taxon-name>Theodoxus pallida</tp:taxon-name></italic> is higher than in <italic><tp:taxon-name>Theodoxus fluviatilis</tp:taxon-name></italic>,and furthermore the apophysis of the operculum is broader and not attenuated at its basis (<xref ref-type="fig" rid="F3">Fig. 3c</xref>). In addition the callus at border of the operculum in <italic><tp:taxon-name>Theodoxus pallida</tp:taxon-name></italic> is much stronger (<xref ref-type="fig" rid="F3">Fig. 3c</xref> arrow).
                        </p></tp:treatment-sec><tp:treatment-sec sec-type="Distribution"><title>Distribution.</title><p>Iran.</p></tp:treatment-sec><tp:treatment-sec><!--Section generated to contain objects referenced in tp:taxon-treatment.--><fig id="F3" position="float" orientation="portrait"><label>Figure 3.</label><caption><p><bold>a–c</bold> <italic><tp:taxon-name>Theodoxus pallida</tp:taxon-name></italic> (from Edlauer’s collection, NHMW 75000/E/50824) <bold>a</bold> Shell with corroded apex <bold>b</bold> label of Edlauer’s collection <bold>c</bold> apophysis of <italic><tp:taxon-name>Theodoxus pallida</tp:taxon-name></italic> <bold>d</bold> apophysis of<italic><tp:taxon-name>Theodoxus fuiviatilis</tp:taxon-name></italic> (from IR79).</p></caption><graphic xmlns:xlink="http://www.w3.org/1999/xlink" xlink:href="ZooKeys-219-011-g003.jpg" position="float" orientation="portrait" xlink:type="simple"/></fig></tp:treatment-sec><ref-list><ref id="B57"><mixed-citation xmlns:xlink="http://www.w3.org/1999/xlink" xlink:type="simple"><person-group><name name-style="western"><surname>Starmühlner</surname><given-names>F</given-names></name><name name-style="western"><surname>Edlauer</surname><given-names>A</given-names></name></person-group> (<year>1957</year>)<source> Ergebnisse der Österreichischen Iran-Expedition 1949/50 (Mit Berücksichtigung der Ausbeute der Österreichischen Iran-Expedition 1956): Beiträge zur Kenntnis der Molluskenfauna des Iran. Sitzungsberichte der österreichischen Akademie der Wissenschaften, mathematisch-naturwissenschaftliche Klasse, Abteilung I, 166 (9/10): 435–494.</source></mixed-citation></ref></ref-list></tp:taxon-treatment>
