# Supplementary material for: The freshwater snails (Gastropoda) of Iran, with descriptions of two new genera and eight new species
Source: Zookeys. 2012 Sep 3;(219):11–61. doi: 10.3897/zookeys.219.3406 (PMC3433696; doi:10.3897/zookeys.219.3406)
Supplement: XML Treatment for Bellamya bengalensis [file zookeys.219.3406-treatment8.xml]

<!DOCTYPE tp:taxon-treatment
  PUBLIC "-//TaxonX//DTD Taxonomic Treatment Publishing DTD v0 20100105//EN" "tax-treatment-NSO.dtd">
<tp:taxon-treatment xmlns:tp="http://www.plazi.org/taxpub"><tp:treatment-meta><mixed-citation publication-type="journal"><person-group><name><surname>Glöer</surname><given-names>Peter</given-names></name><name><surname>Pešić</surname><given-names>Vladimir</given-names></name></person-group><article-title>The freshwater snails (Gastropoda) of Iran, with descriptions of two new genera and eight new species</article-title><source>Zookeys</source><day>3</day><month>9</month><year>2012</year><volume>2012</volume><issue>219</issue><fpage>11</fpage><lpage>61</lpage><pub-id pub-id-type="doi">10.3897/zookeys.219.3406</pub-id></mixed-citation></tp:treatment-meta><tp:nomenclature><tp:taxon-name>
                            <tp:taxon-name-part taxon-name-part-type="genus">Bellamya</tp:taxon-name-part>
                            <tp:taxon-name-part taxon-name-part-type="species">bengalensis</tp:taxon-name-part>
                        <object-id xmlns:xlink="http://www.w3.org/1999/xlink" xlink:type="simple">http://species-id.net/wiki/Bellamya_bengalensis</object-id>
								</tp:taxon-name><tp:taxon-authority>(Lamarck, 1822)</tp:taxon-authority></tp:nomenclature><tp:treatment-sec sec-type="Records from Iran"><title>Records from Iran.</title><p>Khuzestan Province (<xref ref-type="bibr" rid="B13">Chu et al. 1968</xref>, <xref ref-type="bibr" rid="B42">Massoud and Hedayeti-Far 1979</xref>, <xref ref-type="bibr" rid="B39">Mansoorian 1994</xref>, <xref ref-type="bibr" rid="B40">2001</xref>), Mazandaran Province (<xref ref-type="bibr" rid="B40">Mansoorian 2000</xref>).
                        </p></tp:treatment-sec><tp:treatment-sec sec-type="Distribution"><title>Distribution.</title><p>According to <xref ref-type="bibr" rid="B52">Ramakrishna and Dey (2007)</xref> this species is widely distributed on the Indian subcontinent.
                        </p></tp:treatment-sec><ref-list><ref id="B13"><mixed-citation xmlns:xlink="http://www.w3.org/1999/xlink" xlink:type="simple"><person-group><name name-style="western"><surname>Chu</surname><given-names>KY</given-names></name><name name-style="western"><surname>Massoud</surname><given-names>J</given-names></name><name name-style="western"><surname>Arfaa</surname><given-names>F</given-names></name></person-group> (<year>1968</year>)<article-title> Distribution and Ecology of <italic>Bulinus truncatus</italic> in Khuzestan, Iran.</article-title><source>Bulletin of the World Health Organization </source><volume>39</volume>: <fpage>607</fpage>-<lpage>637</lpage>.</mixed-citation></ref><ref id="B42"><mixed-citation xmlns:xlink="http://www.w3.org/1999/xlink" xlink:type="simple"><person-group><name name-style="western"><surname>Massoud</surname><given-names>J</given-names></name><name name-style="western"><surname>Hedayeti-Far</surname><given-names>M</given-names></name></person-group> (<year>1979</year>)<source> Freshwater mollusk fauna of the Khuzestan and Khorram-Bad areas in Southwestern Iran.Malacological Review12: 96.</source></mixed-citation></ref><ref id="B39"><mixed-citation xmlns:xlink="http://www.w3.org/1999/xlink" xlink:type="simple"><person-group><name name-style="western"><surname>Mansoorian</surname><given-names>A</given-names></name></person-group> (<year>1994</year>)<source> Freshwater snails of Iran. Scientific publication of School of Public Health &amp; Institute of Public Health Research, Technical series 2145: 1374.</source></mixed-citation></ref><ref id="B40"><mixed-citation xmlns:xlink="http://www.w3.org/1999/xlink" xlink:type="simple"><person-group><name name-style="western"><surname>Mansoorian</surname><given-names>A</given-names></name></person-group> (<year>2000</year>)<article-title> Some freshwater snails from Northern Iran.</article-title><source>Iranian Journal Public Health </source><volume>29</volume>(<issue>1–4</issue>): <fpage>77</fpage>-<lpage>82</lpage>.</mixed-citation></ref><ref id="B52"><mixed-citation xmlns:xlink="http://www.w3.org/1999/xlink" xlink:type="simple"><person-group><name name-style="western"><surname>Ramakrishna</surname></name><name name-style="western"><surname>Dey</surname><given-names>A</given-names></name></person-group> (<year>2007</year>)<source> Handbook on Indian Freshwater Molluscs. Zoological Survey of India, 399 pp.</source></mixed-citation></ref></ref-list></tp:taxon-treatment>
