# Supplementary material for: The freshwater snails (Gastropoda) of Iran, with descriptions of two new genera and eight new species
Source: Zookeys. 2012 Sep 3;(219):11–61. doi: 10.3897/zookeys.219.3406 (PMC3433696; doi:10.3897/zookeys.219.3406)
Supplement: XML Treatment for Melanopsis [file zookeys.219.3406-treatment14.xml]

<!DOCTYPE tp:taxon-treatment
  PUBLIC "-//TaxonX//DTD Taxonomic Treatment Publishing DTD v0 20100105//EN" "tax-treatment-NSO.dtd">
<tp:taxon-treatment xmlns:tp="http://www.plazi.org/taxpub"><tp:treatment-meta><mixed-citation publication-type="journal"><person-group><name><surname>Glöer</surname><given-names>Peter</given-names></name><name><surname>Pešić</surname><given-names>Vladimir</given-names></name></person-group><article-title>The freshwater snails (Gastropoda) of Iran, with descriptions of two new genera and eight new species</article-title><source>Zookeys</source><day>3</day><month>9</month><year>2012</year><volume>2012</volume><issue>219</issue><fpage>11</fpage><lpage>61</lpage><pub-id pub-id-type="doi">10.3897/zookeys.219.3406</pub-id></mixed-citation></tp:treatment-meta><tp:nomenclature><tp:taxon-name>
                            <tp:taxon-name-part taxon-name-part-type="genus">Melanopsis</tp:taxon-name-part>
                        </tp:taxon-name><tp:taxon-status xmlns:xlink="http://www.w3.org/1999/xlink" xlink:type="simple">sp.</tp:taxon-status><xref ref-type="fig" rid="F11">Fig. 11d</xref></tp:nomenclature><tp:treatment-sec sec-type="Records from Iran"><title>Records from Iran.</title><p>Kerman Province (as <italic><tp:taxon-name>Melanopsis variabilis</tp:taxon-name></italic>:<xref ref-type="bibr" rid="B35">Martens 1874</xref>); Seistan and Baluchistan Province (as <italic><tp:taxon-name>Melanopsis deserticola</tp:taxon-name></italic>: <xref ref-type="bibr" rid="B3">Annandale and Prashad 1919</xref>); Isfahan and Yazd provinces (<xref ref-type="bibr" rid="B8">Biggs 1937</xref>); Fars province (as <italic><tp:taxon-name>Melanopsis buccinoidea variabilis</tp:taxon-name></italic>:<xref ref-type="bibr" rid="B57">Starmühlner and Edlauer 1957</xref>, as <italic><tp:taxon-name>Melanopsis praerosa</tp:taxon-name></italic>:<xref ref-type="bibr" rid="B55">Starmühlner 1961</xref>); Khuzestan Province (<xref ref-type="bibr" rid="B13">Chu et al. 1968</xref>, as <italic><tp:taxon-name>Melanopsis praerosa</tp:taxon-name></italic>:<xref ref-type="bibr" rid="B42">Massoud and Hedayeti-Far 1979</xref>, <xref ref-type="bibr" rid="B41">Manssorian 2001</xref>).
                        </p></tp:treatment-sec><tp:treatment-sec sec-type="New records"><title>New records.</title><p>Mazandaran Province: IR02-05 [11 ad., 48 juv.]; Khorrasan Province: IR64-05 [12 ad., 39 juv.]; IR79-05 [3 ad., 4 juv.]; IR78a-05 [8 ad., 15 juv.]; IR78c-05 [2 ex.]; Fars Province: IR17-07 [2 ex]; Hormozgan Province: IR19-11 [21 ex.].</p></tp:treatment-sec><tp:treatment-sec sec-type="Associated species"><title>Associated species.</title><p><italic><tp:taxon-name>Galba truncatula</tp:taxon-name></italic>, <italic><tp:taxon-name>Theodoxus fluviatilis</tp:taxon-name></italic>, <italic><tp:taxon-name>Planorbis intermixtus</tp:taxon-name></italic>, <italic><tp:taxon-name>Grossuana</tp:taxon-name></italic> sp., <italic><tp:taxon-name>Farsithyra farsensis</tp:taxon-name></italic>.
                        </p></tp:treatment-sec><tp:treatment-sec sec-type="Remark"><title>Remark.</title><p>The species of this genus have a high morphological plasticity and many species have been described. <xref ref-type="bibr" rid="B21">Glaubrecht (1993)</xref> tried to solve the complicated taxonomy by proposing to consider all circum-Mediterranean <italic><tp:taxon-name>Melanopsis</tp:taxon-name></italic> spp. as being part of one ‘superspecies’, <italic><tp:taxon-name>Melanopsis praemorsa</tp:taxon-name></italic>. However, we follow <xref ref-type="bibr" rid="B46">Neubert (1998)</xref> who believes that this approach does not solve the problem. In recent literature the ‘superspecies’ notion tends to be abandoned and the former species names are being reinstituted (see: <xref ref-type="bibr" rid="B30">Heller et al. 2005</xref>; <xref ref-type="bibr" rid="B16">Van Damme et al. 2010</xref>. This means that the smooth unsculptured species <italic><tp:taxon-name>Melanopsis praemorsa</tp:taxon-name></italic> sensu stricto (terra typica: Spain) is actually a western Mediterranean species and that unsculptured morphs from the Levant belong to other species, such as <italic><tp:taxon-name>Melanopsis buccinoidea</tp:taxon-name></italic>, <italic><tp:taxon-name>Melanopsis ammonis</tp:taxon-name></italic>, <!--PageBreak--><italic><tp:taxon-name>Melanopsis dircaena</tp:taxon-name></italic>, <italic><tp:taxon-name>Melanopsis khabourensis</tp:taxon-name></italic> and <italic><tp:taxon-name>Melanopsis meiostoma</tp:taxon-name></italic> (<xref ref-type="bibr" rid="B30">Heller et al. 2005</xref>). Those from Mesopotamia have been described under <italic><tp:taxon-name>Melanopsis  variabilis</tp:taxon-name></italic>, <italic><tp:taxon-name>Melanopsis deserticola</tp:taxon-name></italic>, <italic><tp:taxon-name>Melanopsis buccinoidea</tp:taxon-name></italic> and <italic><tp:taxon-name>Melanopsis praemorsa</tp:taxon-name></italic>. Further study is necessary to establish under which name or names the Iranian populations should be placed.
                        </p><fig id="F5" position="float" orientation="portrait"><label>Figure 5.</label><caption><p><italic><tp:taxon-name>Bithynia forcarti</tp:taxon-name></italic> sp. n. <bold>a</bold> shell,frontal view <bold>b</bold> shell,lateral view.</p></caption><graphic xmlns:xlink="http://www.w3.org/1999/xlink" xlink:href="ZooKeys-219-011-g005.jpg" position="float" orientation="portrait" xlink:type="simple"/></fig><fig id="F6" position="float" orientation="portrait"><label>Figure 6.</label><caption><p>Shell of <italic><tp:taxon-name>Bithynia starmuehlneri</tp:taxon-name></italic> sp. n. <bold>a</bold> frontal view <bold>b</bold> lateral view <bold>c</bold> juvenile shell with operculum.</p></caption><graphic xmlns:xlink="http://www.w3.org/1999/xlink" xlink:href="ZooKeys-219-011-g006.jpg" position="float" orientation="portrait" xlink:type="simple"/></fig><fig id="F7" position="float" orientation="portrait"><label>Figure 7.</label><caption><p><italic><tp:taxon-name>Bithynia mazandaranensis</tp:taxon-name></italic>sp. n. <bold>a, b</bold> shell <bold>c</bold> operculum <bold>d</bold> detail of the shell surface.</p></caption><graphic xmlns:xlink="http://www.w3.org/1999/xlink" xlink:href="ZooKeys-219-011-g007.jpg" position="float" orientation="portrait" xlink:type="simple"/></fig></tp:treatment-sec><tp:treatment-sec><!--Section generated to contain objects referenced in tp:taxon-treatment.--><fig id="F11" position="float" orientation="portrait"><label>Figure 11.</label><caption><p><italic><tp:taxon-name>Sarkhia sarabensis</tp:taxon-name></italic> nov. sp.<bold>a</bold> shell <bold>b, c</bold> penis in situ.</p></caption><graphic xmlns:xlink="http://www.w3.org/1999/xlink" xlink:href="ZooKeys-219-011-g011.jpg" position="float" orientation="portrait" xlink:type="simple"/></fig></tp:treatment-sec><ref-list><ref id="B35"><mixed-citation xmlns:xlink="http://www.w3.org/1999/xlink" xlink:type="simple"><person-group><name name-style="western"><surname>Martens</surname><given-names>E von</given-names></name></person-group> (<year>1874</year>)<source> Ueber vorderasiatische Conchylien nach den Sammlungen des Prof. Hausknecht. Novitates conchologicae. Supplement V.: 63–82 (Gastropoda).</source></mixed-citation></ref><ref id="B3"><mixed-citation xmlns:xlink="http://www.w3.org/1999/xlink" xlink:type="simple"><person-group><name name-style="western"><surname>Annandale</surname><given-names>N</given-names></name><name name-style="western"><surname>Prashad</surname><given-names>B</given-names></name></person-group> (<year>1919</year>)<article-title> The Mollusca Fauna of the Inland Waters of Baluchistan and of Seistan.</article-title><source>Records of the Indian Museum </source><volume>18</volume>: <fpage>18</fpage>-<lpage>62</lpage>.</mixed-citation></ref><ref id="B8"><mixed-citation xmlns:xlink="http://www.w3.org/1999/xlink" xlink:type="simple"><person-group><name name-style="western"><surname>Biggs</surname><given-names>HEJ</given-names></name></person-group> (<year>1937</year>)<article-title> Mollusca of the Iranian Plateau.</article-title><source>Journal of Conchology </source><volume>20</volume>: <fpage>342</fpage>-<lpage>350</lpage>.</mixed-citation></ref><ref id="B57"><mixed-citation xmlns:xlink="http://www.w3.org/1999/xlink" xlink:type="simple"><person-group><name name-style="western"><surname>Starmühlner</surname><given-names>F</given-names></name><name name-style="western"><surname>Edlauer</surname><given-names>A</given-names></name></person-group> (<year>1957</year>)<source> Ergebnisse der Österreichischen Iran-Expedition 1949/50 (Mit Berücksichtigung der Ausbeute der Österreichischen Iran-Expedition 1956): Beiträge zur Kenntnis der Molluskenfauna des Iran. Sitzungsberichte der österreichischen Akademie der Wissenschaften, mathematisch-naturwissenschaftliche Klasse, Abteilung I, 166 (9/10): 435–494.</source></mixed-citation></ref><ref id="B55"><mixed-citation xmlns:xlink="http://www.w3.org/1999/xlink" xlink:type="simple"><person-group><name name-style="western"><surname>Starmühlner</surname><given-names>F</given-names></name></person-group> (<year>1961</year>)<article-title> Eine kleine Molluskenausbeute aus Nord- und Ostiran.</article-title><source>Sitzungsberichte der österreichischen Akademie der Wissenschaften, mathematisch-naturwissenschaftliche Klasse, Abteilung I, </source><volume>170</volume>(<issue>3–4</issue>): <fpage>89</fpage>-<lpage>99</lpage>.</mixed-citation></ref><ref id="B13"><mixed-citation xmlns:xlink="http://www.w3.org/1999/xlink" xlink:type="simple"><person-group><name name-style="western"><surname>Chu</surname><given-names>KY</given-names></name><name name-style="western"><surname>Massoud</surname><given-names>J</given-names></name><name name-style="western"><surname>Arfaa</surname><given-names>F</given-names></name></person-group> (<year>1968</year>)<article-title> Distribution and Ecology of <italic>Bulinus truncatus</italic> in Khuzestan, Iran.</article-title><source>Bulletin of the World Health Organization </source><volume>39</volume>: <fpage>607</fpage>-<lpage>637</lpage>.</mixed-citation></ref><ref id="B42"><mixed-citation xmlns:xlink="http://www.w3.org/1999/xlink" xlink:type="simple"><person-group><name name-style="western"><surname>Massoud</surname><given-names>J</given-names></name><name name-style="western"><surname>Hedayeti-Far</surname><given-names>M</given-names></name></person-group> (<year>1979</year>)<source> Freshwater mollusk fauna of the Khuzestan and Khorram-Bad areas in Southwestern Iran.Malacological Review12: 96.</source></mixed-citation></ref><ref id="B41"><mixed-citation xmlns:xlink="http://www.w3.org/1999/xlink" xlink:type="simple"><person-group><name name-style="western"><surname>Mansoorian</surname><given-names>A</given-names></name></person-group> (<year>2001</year>)<article-title/><source>Iranian International Journal of Science</source><volume>2</volume> (<issue>2</issue>): <fpage>1</fpage>-<lpage>9</lpage>.</mixed-citation></ref><ref id="B21"><mixed-citation xmlns:xlink="http://www.w3.org/1999/xlink" xlink:type="simple"><person-group><name name-style="western"><surname>Glaubrecht</surname><given-names>M</given-names></name></person-group> (<year>1993</year>)<article-title> Mapping the diversity: Geographical distribution of the freshwater snail <italic>Melanopsis</italic> (Gastropoda: Cerithioidea: Melanopsidae) with focus on its systematics in Mediterranean basin.</article-title><source>Miutteilungen aus dem Hamburgischen Museum und Institut </source><volume>90</volume>: <fpage>41</fpage>-<lpage>97</lpage>.</mixed-citation></ref><ref id="B46"><mixed-citation xmlns:xlink="http://www.w3.org/1999/xlink" xlink:type="simple"><person-group><name name-style="western"><surname>Neubert</surname><given-names>E</given-names></name></person-group> (<year>1998</year>)<article-title> Annotated checklist of the terrestrial and freshwater molluscs of the Arabian Peninsula with description of new species.</article-title><source>Fauna of Arabia </source><volume>17</volume>: <fpage>333</fpage>-<lpage>461</lpage>.</mixed-citation></ref><ref id="B30"><mixed-citation xmlns:xlink="http://www.w3.org/1999/xlink" xlink:type="simple"><person-group><name name-style="western"><surname>Heller</surname><given-names>J</given-names></name><name name-style="western"><surname>Mordan</surname><given-names>P</given-names></name><name name-style="western"><surname>Ben-Ami</surname><given-names>F</given-names></name><name name-style="western"><surname>Sivan</surname><given-names>N</given-names></name></person-group> (<year>2005</year>)<article-title> Conchometrics, systematics and distribution of <italic>Melanopsis</italic> (Mollusca: Gastropoda) in the Levant.</article-title><source>Zoological Journal of the Linnean Society </source><volume>144</volume> (<issue>2</issue>): <fpage>229</fpage>-<lpage>260</lpage>. doi: <ext-link ext-link-type="uri" xlink:href="http://dx.doi.org/10.1111/j.1096-3642.2005.00172.x" xlink:type="simple">10.1111/j.1096-3642.2005.00172.x</ext-link></mixed-citation></ref><ref id="B16"><mixed-citation xmlns:xlink="http://www.w3.org/1999/xlink" xlink:type="simple"><person-group><name name-style="western"><surname>van Damme</surname><given-names>D</given-names></name><name name-style="western"><surname>Ghamizi</surname><given-names>M</given-names></name><name name-style="western"><surname>Soliman</surname><given-names>G</given-names></name><name name-style="western"><surname>McIvor</surname><given-names>A</given-names></name><name name-style="western"><surname>Seddon</surname><given-names>M</given-names></name></person-group> (<year>2010</year>)<article-title> The status and distribution of freshwater molluscs.</article-title> In: <person-group><name name-style="western"><surname>Garcia</surname><given-names>N</given-names></name><name name-style="western"><surname>Cuttelod</surname><given-names>A</given-names></name><name name-style="western"><surname>Abdul Malak</surname><given-names>D</given-names></name></person-group> (<role>Eds</role>). <issue-title>The status and distribution of freshwater biodiversity in Northern Africa.</issue-title><source>Gland, Switzerland, Cambridge, UK and Malaga, Spain, IUCN, Occasional Paper of the IUCN Species Survival Commission (ISBN: 978–2-8317–1271–0), Chapter 4</source>: <fpage>30</fpage>-<lpage>49</lpage>.</mixed-citation></ref></ref-list></tp:taxon-treatment>
