# Supplementary material for: The freshwater snails (Gastropoda) of Iran, with descriptions of two new genera and eight new species
Source: Zookeys. 2012 Sep 3;(219):11–61. doi: 10.3897/zookeys.219.3406 (PMC3433696; doi:10.3897/zookeys.219.3406)
Supplement: XML Treatment for Cerithidea cingulata [file zookeys.219.3406-treatment15.xml]

<!DOCTYPE tp:taxon-treatment
  PUBLIC "-//TaxonX//DTD Taxonomic Treatment Publishing DTD v0 20100105//EN" "tax-treatment-NSO.dtd">
<tp:taxon-treatment xmlns:tp="http://www.plazi.org/taxpub"><tp:treatment-meta><mixed-citation publication-type="journal"><person-group><name><surname>Glöer</surname><given-names>Peter</given-names></name><name><surname>Pešić</surname><given-names>Vladimir</given-names></name></person-group><article-title>The freshwater snails (Gastropoda) of Iran, with descriptions of two new genera and eight new species</article-title><source>Zookeys</source><day>3</day><month>9</month><year>2012</year><volume>2012</volume><issue>219</issue><fpage>11</fpage><lpage>61</lpage><pub-id pub-id-type="doi">10.3897/zookeys.219.3406</pub-id></mixed-citation></tp:treatment-meta><tp:nomenclature><tp:taxon-name>
                            <tp:taxon-name-part taxon-name-part-type="genus">Cerithidea</tp:taxon-name-part>
                            <tp:taxon-name-part taxon-name-part-type="species">cingulata</tp:taxon-name-part>
                        <object-id xmlns:xlink="http://www.w3.org/1999/xlink" xlink:type="simple">http://species-id.net/wiki/Cerithidea_cingulata</object-id>
								</tp:taxon-name><tp:taxon-authority>(Gmelin, 1790)</tp:taxon-authority><xref ref-type="fig" rid="F8">Fig. 8c</xref></tp:nomenclature><tp:treatment-sec sec-type="Records from Iran"><title>Records from Iran.</title><p>Hormozgan Province (<xref ref-type="bibr" rid="B20">Ghasemi et al. 2011</xref>).
                        </p></tp:treatment-sec><tp:treatment-sec sec-type="New records"><title>New records.</title><p>Hormozgan Province:IR14-11 [21 ad., 6 juv.]; IR-20-11 [10 ex.].</p></tp:treatment-sec><tp:treatment-sec sec-type="Associated species"><title>Associated species.</title><p><italic><tp:taxon-name>Ecrobia grimmi</tp:taxon-name></italic>, <italic><tp:taxon-name>Pseudamnicola</tp:taxon-name></italic> sp.
                        </p></tp:treatment-sec><tp:treatment-sec sec-type="Distribution"><title>Distribution.</title><p>Indo-Pacific coast.</p><fig id="F8" position="float" orientation="portrait"><caption><p><bold>Figure</bold> 8<bold>.</bold> The molluscs of brackish waters. <bold>a</bold> <italic><tp:taxon-name>Ecrobia grimmi</tp:taxon-name></italic> <bold>b</bold> <italic><tp:taxon-name>Heleobia dalmatica</tp:taxon-name></italic> <bold>c</bold> <italic><tp:taxon-name>Ecrobia grimmi</tp:taxon-name></italic> from Edlauer‘s collection (NHMW, “<italic><tp:taxon-name>Hydrobia acuta</tp:taxon-name></italic>” 75000/E/60453) <bold>d</bold> <italic><tp:taxon-name>Cerithidea cingulata</tp:taxon-name></italic>.</p></caption><graphic xmlns:xlink="http://www.w3.org/1999/xlink" xlink:href="ZooKeys-219-011-g008.jpg" position="float" orientation="portrait" xlink:type="simple"/></fig><fig id="F9" position="float" orientation="portrait"><label>Figure 9.</label><caption><p><italic><tp:taxon-name>Pseudamnicola georgievi</tp:taxon-name></italic> sp. n.: shell.</p></caption><graphic xmlns:xlink="http://www.w3.org/1999/xlink" xlink:href="ZooKeys-219-011-g009.jpg" position="float" orientation="portrait" xlink:type="simple"/></fig><fig id="F10" position="float" orientation="portrait"><label>Figure 10.</label><caption><p><italic><tp:taxon-name>Kaskakia khorrasanensis</tp:taxon-name></italic> sp. n. <bold>a</bold> shell <bold>b</bold> penis in situ <bold>c–d</bold> penis (c: dorsal view, d: ventral view).</p></caption><graphic xmlns:xlink="http://www.w3.org/1999/xlink" xlink:href="ZooKeys-219-011-g010.jpg" position="float" orientation="portrait" xlink:type="simple"/></fig></tp:treatment-sec><ref-list><ref id="B20"><mixed-citation xmlns:xlink="http://www.w3.org/1999/xlink" xlink:type="simple"><person-group><name name-style="western"><surname>Ghasemi</surname><given-names>S</given-names></name><name name-style="western"><surname>Zakaria</surname><given-names>M</given-names></name><name name-style="western"><surname>Mola Hoveizeh</surname><given-names>N</given-names></name></person-group> (<year>2011</year>)<article-title> Abundance of Molluscs (Gastropods) at Mangrove Forests of Iran.</article-title><source>Journal of American Science </source><volume>7</volume> (<issue>1</issue>): <fpage>660</fpage>-<lpage>669</lpage>.</mixed-citation></ref></ref-list></tp:taxon-treatment>
