# Supplementary material for: The freshwater snails (Gastropoda) of Iran, with descriptions of two new genera and eight new species
Source: Zookeys. 2012 Sep 3;(219):11–61. doi: 10.3897/zookeys.219.3406 (PMC3433696; doi:10.3897/zookeys.219.3406)
Supplement: XML Treatment for Melanoides tuberculatus [file zookeys.219.3406-treatment17.xml]

<!DOCTYPE tp:taxon-treatment
  PUBLIC "-//TaxonX//DTD Taxonomic Treatment Publishing DTD v0 20100105//EN" "tax-treatment-NSO.dtd">
<tp:taxon-treatment xmlns:tp="http://www.plazi.org/taxpub"><tp:treatment-meta><mixed-citation publication-type="journal"><person-group><name><surname>Glöer</surname><given-names>Peter</given-names></name><name><surname>Pešić</surname><given-names>Vladimir</given-names></name></person-group><article-title>The freshwater snails (Gastropoda) of Iran, with descriptions of two new genera and eight new species</article-title><source>Zookeys</source><day>3</day><month>9</month><year>2012</year><volume>2012</volume><issue>219</issue><fpage>11</fpage><lpage>61</lpage><pub-id pub-id-type="doi">10.3897/zookeys.219.3406</pub-id></mixed-citation></tp:treatment-meta><tp:nomenclature><tp:taxon-name>
                            <tp:taxon-name-part taxon-name-part-type="genus">Melanoides</tp:taxon-name-part>
                            <tp:taxon-name-part taxon-name-part-type="species">tuberculatus</tp:taxon-name-part>
                        <object-id xmlns:xlink="http://www.w3.org/1999/xlink" xlink:type="simple">http://species-id.net/wiki/Melanoides_tuberculatus</object-id>
								</tp:taxon-name><tp:taxon-authority>(O.F. Müller, 1774)</tp:taxon-authority><xref ref-type="fig" rid="F12">Fig. 12b</xref></tp:nomenclature><tp:treatment-sec sec-type="New records"><title>New records.</title><p>Seistan and Baluchestan Province: IR8a-11 [5 juv.], IR8-11 [18 ex.]. Hormozgan Province: IR10-11 [3 ex.], IR17-11 [10 ad., 9 juv.], IR18-11 [1 ad., 8 juv.], IR19-11 [2 ex.].</p></tp:treatment-sec><tp:treatment-sec sec-type="Associated species"><title>Associated species.</title><p><italic><tp:taxon-name>Melanopsis doriae</tp:taxon-name></italic>, <italic><tp:taxon-name>Thiara scabra</tp:taxon-name></italic>, <italic><tp:taxon-name>Farsithyra farsensis</tp:taxon-name></italic>.
                        </p></tp:treatment-sec><tp:treatment-sec sec-type="Records from Iran"><title>Records from Iran.</title><p>Kerman Province (as <italic><tp:taxon-name>Melania tuberculata</tp:taxon-name></italic>: <xref ref-type="bibr" rid="B32">Issel 1863</xref>), <xref ref-type="bibr" rid="B35">Martens 1874</xref>, <xref ref-type="bibr" rid="B7">Biggs 1936</xref>, <xref ref-type="bibr" rid="B8">1937</xref>, <xref ref-type="bibr" rid="B57">Starmühlner and Edlauer 1957</xref>); Seistan and Baluchestan Province (as <italic><tp:taxon-name>Melanoides pyramis</tp:taxon-name></italic>, <italic><tp:taxon-name>Melanoides tigrina</tp:taxon-name></italic>: <xref ref-type="bibr" rid="B3">Annandale and Prashad 1919</xref>, <xref ref-type="bibr" rid="B8">Biggs 1937</xref>); Hormozgan Province (<xref ref-type="bibr" rid="B8">Biggs 1937</xref>, <xref ref-type="bibr" rid="B57">Starmühlner and Edlauer 1957</xref>), (as <italic><tp:taxon-name>Melania tuberculata</tp:taxon-name></italic>: <xref ref-type="bibr" rid="B55">Starmühlner (1961)</xref>; Isfahan Province (<xref ref-type="bibr" rid="B8">Biggs 1937</xref>); Yazd Province (<xref ref-type="bibr" rid="B57">Starmühlner and Edlauer 1957</xref>, as <italic><tp:taxon-name>Melania tuberculata</tp:taxon-name></italic>: <xref ref-type="bibr" rid="B56">Starmühlner 1965</xref>); Khuzestan Province (<xref ref-type="bibr" rid="B13">Chu et al. 1968</xref>, <xref ref-type="bibr" rid="B41">Mansoorian 2001</xref>); South Iran (Manssorian 1994); Fars Province (<xref ref-type="bibr" rid="B57">Starmühlner and Edlauer 1957</xref>): Mazandran Province (<xref ref-type="bibr" rid="B57">Starmühlner and Edlauer 1957</xref>, <xref ref-type="bibr" rid="B41">Mansoorian 2001</xref>).
                        </p></tp:treatment-sec><tp:treatment-sec sec-type="Remarks"><title>Remarks.</title><p>The species <italic><tp:taxon-name>Melanoides pyramis</tp:taxon-name></italic> and <italic><tp:taxon-name>Melanoides tigrina</tp:taxon-name></italic>, which have been mentioned by <xref ref-type="bibr" rid="B3">Annandale and Prashad (1911)</xref> from Seistan and Baluchistan, have been listed by <xref ref-type="bibr" rid="B60">Westerlund (1886)</xref> as subspecies. However, due to the high morphological plasticity of <italic><tp:taxon-name>Melanoides tuberculatus</tp:taxon-name></italic> and in absence of any geographical seperation of these taxa, we list all <italic><tp:taxon-name>Melanoides</tp:taxon-name></italic> taxa under <italic><tp:taxon-name>Melanoides tuberculatus</tp:taxon-name></italic>.
                        </p></tp:treatment-sec><tp:treatment-sec sec-type="Distribution"><title>Distribution.</title><p>S Asia, Arabia, Near East, Africa.</p></tp:treatment-sec><tp:treatment-sec><!--Section generated to contain objects referenced in tp:taxon-treatment.--><fig id="F12" position="float" orientation="portrait"><label>Figure 12.</label><caption><p>The prosobranch molluscs of Iran. <bold>a</bold> <italic><tp:taxon-name>Theodoxus fluviatilis</tp:taxon-name></italic> (operculum see Fig. 3d) <bold>b</bold> <italic><tp:taxon-name>Bithynia (Bithynia) ejecta</tp:taxon-name></italic> (syntype ZMZ 524006, Iraq, Samava, ex coll. Mousson, photo: E. Neubert) <bold>c</bold> <italic><tp:taxon-name>Melanoides tuberculatus</tp:taxon-name></italic> <bold>d</bold> <italic><tp:taxon-name>Thiara scabra</tp:taxon-name></italic> <bold>e</bold> <italic><tp:taxon-name>Melanopsis</tp:taxon-name></italic> sp. <bold>f</bold> <italic><tp:taxon-name>Melanopsis costata</tp:taxon-name></italic> <bold>g</bold> <italic><tp:taxon-name>Farsithyra farsensis</tp:taxon-name></italic> <bold>h</bold> <italic><tp:taxon-name>Sarkhia kermanshahensis</tp:taxon-name></italic>, <bold>i:</bold> <italic><tp:taxon-name>Pseudamnicola saboori</tp:taxon-name></italic> <bold>k</bold> <italic><tp:taxon-name>Pseudamnicola zagrosensis</tp:taxon-name></italic> <bold>l</bold> <italic><tp:taxon-name>Pseudobithynia irana</tp:taxon-name></italic> <bold>m</bold> <italic><tp:taxon-name>Pseudobithynia zagrosia</tp:taxon-name></italic> <bold>n</bold> <italic><tp:taxon-name>Valvata cristata</tp:taxon-name></italic>.</p></caption><graphic xmlns:xlink="http://www.w3.org/1999/xlink" xlink:href="ZooKeys-219-011-g012.jpg" position="float" orientation="portrait" xlink:type="simple"/></fig></tp:treatment-sec><ref-list><ref id="B32"><mixed-citation xmlns:xlink="http://www.w3.org/1999/xlink" xlink:type="simple"><!--PageBreak--><person-group><name name-style="western"><surname>Issel</surname><given-names>A</given-names></name></person-group> (<year>1865</year>)<source> Catalogo dei Molluschi raccolti dalla Missione Italiana in Persia, aggiuntavi la descrizione delle specie nuove o poco note. Memorie della Reale Accademia delle Scienze di Torino, (Ser. II) 23 [1866]: 387–439, 3 tavv. Torino. [Separatum: pp. 1–55, 3 tavv. Stamperia Reale, Torino 1865.]</source></mixed-citation></ref><ref id="B35"><mixed-citation xmlns:xlink="http://www.w3.org/1999/xlink" xlink:type="simple"><person-group><name name-style="western"><surname>Martens</surname><given-names>E von</given-names></name></person-group> (<year>1874</year>)<source> Ueber vorderasiatische Conchylien nach den Sammlungen des Prof. Hausknecht. Novitates conchologicae. Supplement V.: 63–82 (Gastropoda).</source></mixed-citation></ref><ref id="B7"><mixed-citation xmlns:xlink="http://www.w3.org/1999/xlink" xlink:type="simple"><person-group><name name-style="western"><surname>Biggs</surname><given-names>HEJ</given-names></name></person-group> (<year>1936</year>)<article-title> Collecting Mollusca on the Iranian Plateau.</article-title><source>The Nautilus </source><volume>50</volume>: <fpage>8</fpage>-<lpage>13</lpage>.</mixed-citation></ref><ref id="B8"><mixed-citation xmlns:xlink="http://www.w3.org/1999/xlink" xlink:type="simple"><person-group><name name-style="western"><surname>Biggs</surname><given-names>HEJ</given-names></name></person-group> (<year>1937</year>)<article-title> Mollusca of the Iranian Plateau.</article-title><source>Journal of Conchology </source><volume>20</volume>: <fpage>342</fpage>-<lpage>350</lpage>.</mixed-citation></ref><ref id="B57"><mixed-citation xmlns:xlink="http://www.w3.org/1999/xlink" xlink:type="simple"><person-group><name name-style="western"><surname>Starmühlner</surname><given-names>F</given-names></name><name name-style="western"><surname>Edlauer</surname><given-names>A</given-names></name></person-group> (<year>1957</year>)<source> Ergebnisse der Österreichischen Iran-Expedition 1949/50 (Mit Berücksichtigung der Ausbeute der Österreichischen Iran-Expedition 1956): Beiträge zur Kenntnis der Molluskenfauna des Iran. Sitzungsberichte der österreichischen Akademie der Wissenschaften, mathematisch-naturwissenschaftliche Klasse, Abteilung I, 166 (9/10): 435–494.</source></mixed-citation></ref><ref id="B3"><mixed-citation xmlns:xlink="http://www.w3.org/1999/xlink" xlink:type="simple"><person-group><name name-style="western"><surname>Annandale</surname><given-names>N</given-names></name><name name-style="western"><surname>Prashad</surname><given-names>B</given-names></name></person-group> (<year>1919</year>)<article-title> The Mollusca Fauna of the Inland Waters of Baluchistan and of Seistan.</article-title><source>Records of the Indian Museum </source><volume>18</volume>: <fpage>18</fpage>-<lpage>62</lpage>.</mixed-citation></ref><ref id="B55"><mixed-citation xmlns:xlink="http://www.w3.org/1999/xlink" xlink:type="simple"><person-group><name name-style="western"><surname>Starmühlner</surname><given-names>F</given-names></name></person-group> (<year>1961</year>)<article-title> Eine kleine Molluskenausbeute aus Nord- und Ostiran.</article-title><source>Sitzungsberichte der österreichischen Akademie der Wissenschaften, mathematisch-naturwissenschaftliche Klasse, Abteilung I, </source><volume>170</volume>(<issue>3–4</issue>): <fpage>89</fpage>-<lpage>99</lpage>.</mixed-citation></ref><ref id="B56"><mixed-citation xmlns:xlink="http://www.w3.org/1999/xlink" xlink:type="simple"><person-group><name name-style="western"><surname>Starmühlner</surname><given-names>F</given-names></name></person-group> (<year>1965</year>)<article-title> Eine weiterer Beitrag zur Wassermolluskenfauna des Iran.</article-title><source>Sitzungsberichte der österreichischen Akademie der Wissenschaften, mathematisch-naturwissenschaftliche Klasse, Abteilung I, </source><volume>174</volume>(<issue>5–6</issue>): <fpage>171</fpage>-<lpage>183</lpage>.</mixed-citation></ref><ref id="B13"><mixed-citation xmlns:xlink="http://www.w3.org/1999/xlink" xlink:type="simple"><person-group><name name-style="western"><surname>Chu</surname><given-names>KY</given-names></name><name name-style="western"><surname>Massoud</surname><given-names>J</given-names></name><name name-style="western"><surname>Arfaa</surname><given-names>F</given-names></name></person-group> (<year>1968</year>)<article-title> Distribution and Ecology of <italic>Bulinus truncatus</italic> in Khuzestan, Iran.</article-title><source>Bulletin of the World Health Organization </source><volume>39</volume>: <fpage>607</fpage>-<lpage>637</lpage>.</mixed-citation></ref><ref id="B41"><mixed-citation xmlns:xlink="http://www.w3.org/1999/xlink" xlink:type="simple"><person-group><name name-style="western"><surname>Mansoorian</surname><given-names>A</given-names></name></person-group> (<year>2001</year>)<article-title/><source>Iranian International Journal of Science</source><volume>2</volume> (<issue>2</issue>): <fpage>1</fpage>-<lpage>9</lpage>.</mixed-citation></ref><ref id="B60"><mixed-citation xmlns:xlink="http://www.w3.org/1999/xlink" xlink:type="simple"><person-group><name name-style="western"><surname>Westerlund</surname><given-names>CA</given-names></name></person-group> (<year>1886</year>)<source> Fauna der in der paläarctischen Region lebenden Binnenconchylien. 6:Fam. Ampullaridae, Paludinidae, Rissoidae, Assiminidae, Valvatidae, Melanidae &amp; Neritidae. Lund (Ohlsson), 156+13 pp.</source></mixed-citation></ref></ref-list></tp:taxon-treatment>
