# Supplementary material for: The freshwater snails (Gastropoda) of Iran, with descriptions of two new genera and eight new species
Source: Zookeys. 2012 Sep 3;(219):11–61. doi: 10.3897/zookeys.219.3406 (PMC3433696; doi:10.3897/zookeys.219.3406)
Supplement: XML Treatment for Bithynia (Bithynia) tentaculata [file zookeys.219.3406-treatment18.xml]

<!DOCTYPE tp:taxon-treatment
  PUBLIC "-//TaxonX//DTD Taxonomic Treatment Publishing DTD v0 20100105//EN" "tax-treatment-NSO.dtd">
<tp:taxon-treatment xmlns:tp="http://www.plazi.org/taxpub"><tp:treatment-meta><mixed-citation publication-type="journal"><person-group><name><surname>Glöer</surname><given-names>Peter</given-names></name><name><surname>Pešić</surname><given-names>Vladimir</given-names></name></person-group><article-title>The freshwater snails (Gastropoda) of Iran, with descriptions of two new genera and eight new species</article-title><source>Zookeys</source><day>3</day><month>9</month><year>2012</year><volume>2012</volume><issue>219</issue><fpage>11</fpage><lpage>61</lpage><pub-id pub-id-type="doi">10.3897/zookeys.219.3406</pub-id></mixed-citation></tp:treatment-meta><tp:nomenclature><tp:taxon-name>
                            <tp:taxon-name-part taxon-name-part-type="genus">Bithynia</tp:taxon-name-part>
                            <tp:taxon-name-part taxon-name-part-type="subgenus">(Bithynia)</tp:taxon-name-part>
                            <tp:taxon-name-part taxon-name-part-type="species">tentaculata</tp:taxon-name-part>
                        <object-id xmlns:xlink="http://www.w3.org/1999/xlink" xlink:type="simple">http://species-id.net/wiki/Bithynia_tentaculata</object-id>
								</tp:taxon-name><tp:taxon-authority>(Linnaeus, 1758)</tp:taxon-authority></tp:nomenclature><tp:treatment-sec sec-type="Records from Iran"><title>Records from Iran.</title><p>Mazandaran Province (<xref ref-type="bibr" rid="B40">Mansoorian 2000</xref>); Gilan and Lorestan Province (<xref ref-type="bibr" rid="B40">Mansoorian 2000</xref>).
                        </p></tp:treatment-sec><tp:treatment-sec sec-type="Rejected records"><title>Rejected records.</title><p>Mazandaran Province (<xref ref-type="bibr" rid="B19">Forcart 1935</xref>).
                        </p></tp:treatment-sec><tp:treatment-sec sec-type="Remarks"><title>Remarks.</title><p>The Euro-Siberian species <italic><tp:taxon-name>Bithynia tentaculata</tp:taxon-name></italic> (Linnaeus 1758) has often been mentioned from Iran, Turkey and Greece. However, this species could not be found in Greece (<xref ref-type="bibr" rid="B27">Glöer et al. 2010</xref>) and probably does not occur in Turkey. The southern distribution border of this species lies possibly in N Bulgaria (Georgiev pers. comm.). An analysis of the specimens from NMB published by <xref ref-type="bibr" rid="B19">Forcart (1935)</xref> as <italic><tp:taxon-name>Bithynia tentaculata</tp:taxon-name></italic> shows that these specimens represent <italic><tp:taxon-name>Bithynia forcarti</tp:taxon-name></italic> sp. n. (see below). Thus, <italic><tp:taxon-name>Bithynia tentaculata</tp:taxon-name></italic> most probably does not occur in Iran and has been confused with <italic><tp:taxon-name>Bithynia forcarti</tp:taxon-name></italic> sp. n. or possibly with <italic><tp:taxon-name>Bithynia mazandaranensis</tp:taxon-name></italic> sp. n. (see below).
                        </p></tp:treatment-sec><tp:treatment-sec sec-type="Distribution"><title>Distribution.</title><p>Euro-Siberian.</p></tp:treatment-sec><ref-list><ref id="B40"><mixed-citation xmlns:xlink="http://www.w3.org/1999/xlink" xlink:type="simple"><person-group><name name-style="western"><surname>Mansoorian</surname><given-names>A</given-names></name></person-group> (<year>2000</year>)<article-title> Some freshwater snails from Northern Iran.</article-title><source>Iranian Journal Public Health </source><volume>29</volume>(<issue>1–4</issue>): <fpage>77</fpage>-<lpage>82</lpage>.</mixed-citation></ref><ref id="B19"><mixed-citation xmlns:xlink="http://www.w3.org/1999/xlink" xlink:type="simple"><person-group><name name-style="western"><surname>Forcart</surname><given-names>L</given-names></name></person-group> (<year>1935</year>)<article-title> Die Mollusken der nordpersischen Provinz Masenderan und ihre tiergeographische Bedeutung.</article-title><source>Archiv für Naturgeschichte, N.F.</source><volume>4</volume> (<issue>3</issue>): <fpage>404</fpage>-<lpage>447</lpage>.</mixed-citation></ref><ref id="B27"><mixed-citation xmlns:xlink="http://www.w3.org/1999/xlink" xlink:type="simple"><person-group><name name-style="western"><surname>Glöer</surname><given-names>P</given-names></name><name name-style="western"><surname>Pešić</surname><given-names>V</given-names></name></person-group> (<year>2010</year>)<article-title> The <italic>Planorbis</italic> species of the Balkans with the description of <italic>Planorbis vitojensis</italic> sp. n. (Gastropoda: Planorbidae).</article-title><source>Journal of Conchology </source><volume>40</volume>: <fpage>249</fpage>-<lpage>257</lpage>.</mixed-citation></ref></ref-list></tp:taxon-treatment>
