# Supplementary material for: The freshwater snails (Gastropoda) of Iran, with descriptions of two new genera and eight new species
Source: Zookeys. 2012 Sep 3;(219):11–61. doi: 10.3897/zookeys.219.3406 (PMC3433696; doi:10.3897/zookeys.219.3406)
Supplement: XML Treatment for Bithynia (Bithynia) forcarti [file zookeys.219.3406-treatment19.xml]

<!DOCTYPE tp:taxon-treatment
  PUBLIC "-//TaxonX//DTD Taxonomic Treatment Publishing DTD v0 20100105//EN" "tax-treatment-NSO.dtd">
<tp:taxon-treatment xmlns:tp="http://www.plazi.org/taxpub"><tp:treatment-meta><mixed-citation publication-type="journal"><person-group><name><surname>Glöer</surname><given-names>Peter</given-names></name><name><surname>Pešić</surname><given-names>Vladimir</given-names></name></person-group><article-title>The freshwater snails (Gastropoda) of Iran, with descriptions of two new genera and eight new species</article-title><source>Zookeys</source><day>3</day><month>9</month><year>2012</year><volume>2012</volume><issue>219</issue><fpage>11</fpage><lpage>61</lpage><pub-id pub-id-type="doi">10.3897/zookeys.219.3406</pub-id></mixed-citation></tp:treatment-meta><tp:nomenclature><tp:taxon-name>
                            <tp:taxon-name-part taxon-name-part-type="genus">Bithynia</tp:taxon-name-part>
                            <tp:taxon-name-part taxon-name-part-type="subgenus">(Bithynia)</tp:taxon-name-part>
                            <tp:taxon-name-part taxon-name-part-type="species">forcarti</tp:taxon-name-part>
                        <object-id xmlns:xlink="http://www.w3.org/1999/xlink" xlink:type="simple">urn:lsid:zoobank.org:act:8A83711B-797D-4D86-99D5-72F217B14A89</object-id>
								<object-id xmlns:xlink="http://www.w3.org/1999/xlink" xlink:type="simple">http://species-id.net/wiki/Bithynia_forcarti</object-id>
								</tp:taxon-name><tp:taxon-status xmlns:xlink="http://www.w3.org/1999/xlink" xlink:type="simple">sp. n.</tp:taxon-status><xref ref-type="fig" rid="F5">Figs 5a–b</xref></tp:nomenclature><tp:treatment-sec sec-type="Type locality"><title>Type locality.</title><p>Mazandaran Province, Tschalekuti.</p></tp:treatment-sec><tp:treatment-sec sec-type="Holotype"><title>Holotype</title><p>(NMB 11517a): shell height 7.5 mm, width 5.6 mm.</p></tp:treatment-sec><tp:treatment-sec sec-type="Paratypes"><title>Paratypes.</title><p>Mazandaran Province, Tschalekuti (NMB 11517a, 26 ex.), Geniste d. Babul (NMB 11517b, 1 ex., NMB 11571c, 10 ex.)</p></tp:treatment-sec><tp:treatment-sec sec-type="Etymology"><title>Etymology.</title><p>Named after Lothar Forcart in appreciation on his studies of Iranian freshwater snails.</p></tp:treatment-sec><tp:treatment-sec sec-type="Description"><title>Description.</title><p>The whitish shell is conical with 5.5 whorls, which are convex with a deep suture and a small and acute apex. The convex whorls are flattened at the suture. The umbilicus is open. The aperture is ovate, angled at the top. The margin of the aperture is, from lateral view, slightly sinuated. The surface is smooth with fine growth lines. Shell height 5.5 – 7.5 mm, width 5.0 – 5.6 mm.</p></tp:treatment-sec><tp:treatment-sec sec-type="Differentiating features"><title>Differentiating features.</title><p>Due to theshape of the aperture (angled at the top), <italic><tp:taxon-name>Bithynia forcarti</tp:taxon-name></italic> sp. n. resembles <italic><tp:taxon-name>Bithynia mazandaranensis</tp:taxon-name></italic> sp. n. (see below). However, from the latter species it can be easily distinguished by the stepped whorls.
                        </p></tp:treatment-sec><tp:treatment-sec sec-type="Remarks"><title>Remarks.</title><p>Formerly (<xref ref-type="bibr" rid="B19">Forcart 1935</xref>) this species has been confused with <italic><tp:taxon-name>Bithynia tentaculata</tp:taxon-name></italic>.
                        </p></tp:treatment-sec><tp:treatment-sec><!--Section generated to contain objects referenced in tp:taxon-treatment.--><fig id="F5" position="float" orientation="portrait"><label>Figure 5.</label><caption><p><italic><tp:taxon-name>Bithynia forcarti</tp:taxon-name></italic> sp. n. <bold>a</bold> shell,frontal view <bold>b</bold> shell,lateral view.</p></caption><graphic xmlns:xlink="http://www.w3.org/1999/xlink" xlink:href="ZooKeys-219-011-g005.jpg" position="float" orientation="portrait" xlink:type="simple"/></fig></tp:treatment-sec><ref-list><ref id="B19"><mixed-citation xmlns:xlink="http://www.w3.org/1999/xlink" xlink:type="simple"><person-group><name name-style="western"><surname>Forcart</surname><given-names>L</given-names></name></person-group> (<year>1935</year>)<article-title> Die Mollusken der nordpersischen Provinz Masenderan und ihre tiergeographische Bedeutung.</article-title><source>Archiv für Naturgeschichte, N.F.</source><volume>4</volume> (<issue>3</issue>): <fpage>404</fpage>-<lpage>447</lpage>.</mixed-citation></ref></ref-list></tp:taxon-treatment>
