# Supplementary material for: The freshwater snails (Gastropoda) of Iran, with descriptions of two new genera and eight new species
Source: Zookeys. 2012 Sep 3;(219):11–61. doi: 10.3897/zookeys.219.3406 (PMC3433696; doi:10.3897/zookeys.219.3406)
Supplement: XML Treatment for Bithynia (Bithynia) mazandaranensis [file zookeys.219.3406-treatment21.xml]

<!DOCTYPE tp:taxon-treatment
  PUBLIC "-//TaxonX//DTD Taxonomic Treatment Publishing DTD v0 20100105//EN" "tax-treatment-NSO.dtd">
<tp:taxon-treatment xmlns:tp="http://www.plazi.org/taxpub"><tp:treatment-meta><mixed-citation publication-type="journal"><person-group><name><surname>Glöer</surname><given-names>Peter</given-names></name><name><surname>Pešić</surname><given-names>Vladimir</given-names></name></person-group><article-title>The freshwater snails (Gastropoda) of Iran, with descriptions of two new genera and eight new species</article-title><source>Zookeys</source><day>3</day><month>9</month><year>2012</year><volume>2012</volume><issue>219</issue><fpage>11</fpage><lpage>61</lpage><pub-id pub-id-type="doi">10.3897/zookeys.219.3406</pub-id></mixed-citation></tp:treatment-meta><tp:nomenclature><tp:taxon-name>
                            <tp:taxon-name-part taxon-name-part-type="genus">Bithynia</tp:taxon-name-part>
                            <tp:taxon-name-part taxon-name-part-type="subgenus">(Bithynia)</tp:taxon-name-part>
                            <tp:taxon-name-part taxon-name-part-type="species">mazandaranensis</tp:taxon-name-part>
                        <object-id xmlns:xlink="http://www.w3.org/1999/xlink" xlink:type="simple">urn:lsid:zoobank.org:act:22D0892E-8670-4131-9149-0F77C007BB94</object-id>
								<object-id xmlns:xlink="http://www.w3.org/1999/xlink" xlink:type="simple">http://species-id.net/wiki/Bithynia_mazandaranensis</object-id>
								</tp:taxon-name><tp:taxon-status xmlns:xlink="http://www.w3.org/1999/xlink" xlink:type="simple">sp. n.</tp:taxon-status><xref ref-type="fig" rid="F7">Figs 7a–d</xref></tp:nomenclature><tp:treatment-sec sec-type="Type locality"><title>Type locality.</title><p>Mazandaran Province, Nowshahr city, pond near Caspian Sea, <named-content xmlns:xlink="http://www.w3.org/1999/xlink" content-type="dwc:verbatimCoordinates" xlink:type="simple">51°31'E, 36°38'N</named-content>, 18 June 2005.
                        </p></tp:treatment-sec><tp:treatment-sec sec-type="Holotype"><title>Holotype</title><p>(ZMH 79369):Shell height 8.0 mm, width 5.0 mm.</p></tp:treatment-sec><tp:treatment-sec sec-type="Etymology"><title>Etymology.</title><p>Named after the region where the species was collected.</p></tp:treatment-sec><tp:treatment-sec sec-type="Description"><title>Description.</title><p>The horn-coloured shell is conical with 5.5 whorls, which are slightly convex with a clear suture and an acute apex. The umbilicus is closed. The aperture is ovate, angled at the top. The margin of the aperture is, from lateral view, sinuated. The surface bears a lattice structure. Shell height 8.0 mm, width 5.0 mm, aperture height 3.6 mm.</p></tp:treatment-sec><tp:treatment-sec sec-type="Differentiating features"><title>Differentiating features.</title><p>The new species resembles <italic><tp:taxon-name>Bithynia tentaculata</tp:taxon-name></italic> but differs from it by the following features: (i) the operculum is more angled (<xref ref-type="fig" rid="F7">Fig. 7c</xref>), (ii) the whorls are more convex (<xref ref-type="fig" rid="F7">Fig. 7a–b</xref>), and (iii) the surface has longitudinal and transverse striae (<xref ref-type="fig" rid="F7">Fig. 7d</xref>).
                        </p></tp:treatment-sec><tp:treatment-sec sec-type="Associated species"><title>Associated species.</title><p><italic><tp:taxon-name>Planorbis carinatus</tp:taxon-name></italic>, <italic><tp:taxon-name>Anisus</tp:taxon-name></italic> sp., <italic><tp:taxon-name>Valvata cristata</tp:taxon-name></italic>, <italic><tp:taxon-name>Valvata nowshahrensis</tp:taxon-name></italic> sp. n., <italic><tp:taxon-name>Hippeutis complanatus</tp:taxon-name></italic>.
                        </p></tp:treatment-sec><tp:treatment-sec sec-type="Remarks"><title>Remarks.</title><p>Probably this species formerly (e.g., <xref ref-type="bibr" rid="B40">Mansoorian 2000</xref>) was confused with <italic><tp:taxon-name>Bithynia tentaculata</tp:taxon-name></italic>. Because we had only an empty shell of this species, we do not know if it belongs to the genus <italic><tp:taxon-name>Bithynia</tp:taxon-name></italic> or <italic><tp:taxon-name>Pseudobithynia</tp:taxon-name></italic>, so our generic assignment is tentative. To address this question, anatomical studies of more specimens are necessary.
                        </p></tp:treatment-sec><tp:treatment-sec><!--Section generated to contain objects referenced in tp:taxon-treatment.--><fig id="F7" position="float" orientation="portrait"><label>Figure 7.</label><caption><p><italic><tp:taxon-name>Bithynia mazandaranensis</tp:taxon-name></italic>sp. n. <bold>a, b</bold> shell <bold>c</bold> operculum <bold>d</bold> detail of the shell surface.</p></caption><graphic xmlns:xlink="http://www.w3.org/1999/xlink" xlink:href="ZooKeys-219-011-g007.jpg" position="float" orientation="portrait" xlink:type="simple"/></fig></tp:treatment-sec><ref-list><ref id="B40"><mixed-citation xmlns:xlink="http://www.w3.org/1999/xlink" xlink:type="simple"><person-group><name name-style="western"><surname>Mansoorian</surname><given-names>A</given-names></name></person-group> (<year>2000</year>)<article-title> Some freshwater snails from Northern Iran.</article-title><source>Iranian Journal Public Health </source><volume>29</volume>(<issue>1–4</issue>): <fpage>77</fpage>-<lpage>82</lpage>.</mixed-citation></ref></ref-list></tp:taxon-treatment>
