# Supplementary material for: The freshwater snails (Gastropoda) of Iran, with descriptions of two new genera and eight new species
Source: Zookeys. 2012 Sep 3;(219):11–61. doi: 10.3897/zookeys.219.3406 (PMC3433696; doi:10.3897/zookeys.219.3406)
Supplement: XML Treatment for Bithynia (Bithynia) ejecta [file zookeys.219.3406-treatment22.xml]

<!DOCTYPE tp:taxon-treatment
  PUBLIC "-//TaxonX//DTD Taxonomic Treatment Publishing DTD v0 20100105//EN" "tax-treatment-NSO.dtd">
<tp:taxon-treatment xmlns:tp="http://www.plazi.org/taxpub"><tp:treatment-meta><mixed-citation publication-type="journal"><person-group><name><surname>Glöer</surname><given-names>Peter</given-names></name><name><surname>Pešić</surname><given-names>Vladimir</given-names></name></person-group><article-title>The freshwater snails (Gastropoda) of Iran, with descriptions of two new genera and eight new species</article-title><source>Zookeys</source><day>3</day><month>9</month><year>2012</year><volume>2012</volume><issue>219</issue><fpage>11</fpage><lpage>61</lpage><pub-id pub-id-type="doi">10.3897/zookeys.219.3406</pub-id></mixed-citation></tp:treatment-meta><tp:nomenclature><tp:taxon-name>
                            <tp:taxon-name-part taxon-name-part-type="genus">Bithynia</tp:taxon-name-part>
                            <tp:taxon-name-part taxon-name-part-type="subgenus">(Bithynia)</tp:taxon-name-part>
                            <tp:taxon-name-part taxon-name-part-type="species">ejecta</tp:taxon-name-part>
                        </tp:taxon-name><tp:taxon-authority>Mousson, 1874</tp:taxon-authority></tp:nomenclature><tp:treatment-sec sec-type="Records from Iran"><title>Records from Iran.</title><p>Isfahan Province – (as <italic><tp:taxon-name>Amnicola ejecta</tp:taxon-name></italic>: <xref ref-type="bibr" rid="B8">Biggs 1937</xref>).
                        </p></tp:treatment-sec><tp:treatment-sec sec-type="Remarks"><title>Remarks.</title><p>Probably due to the small size of this species, <xref ref-type="bibr" rid="B8">Biggs (1937)</xref> assigned this species belongs to the genus <italic><tp:taxon-name>Amnicola</tp:taxon-name></italic>, although <xref ref-type="bibr" rid="B44">Mousson (1874)</xref> described it as a <italic><tp:taxon-name>Bythynia</tp:taxon-name></italic>, and pointed out that the operculum is characteristic for <italic><tp:taxon-name>Bythinia</tp:taxon-name></italic> and different from <italic><tp:taxon-name>Amnicola</tp:taxon-name></italic> (syn. to <italic><tp:taxon-name>Pseudamnicola</tp:taxon-name></italic>). Furthermore, <xref ref-type="bibr" rid="B8">Biggs (1937)</xref> found his species in the mountains, while the original description of <italic><tp:taxon-name>Bithynia ejecta</tp:taxon-name></italic> comes from the lowland, indicating the Biggs’s species is not conspecific with <italic><tp:taxon-name>Bithynia ejecta</tp:taxon-name></italic> and probably represents an undescribed species.<!--PageBreak-->
                        </p></tp:treatment-sec><ref-list><ref id="B8"><mixed-citation xmlns:xlink="http://www.w3.org/1999/xlink" xlink:type="simple"><person-group><name name-style="western"><surname>Biggs</surname><given-names>HEJ</given-names></name></person-group> (<year>1937</year>)<article-title> Mollusca of the Iranian Plateau.</article-title><source>Journal of Conchology </source><volume>20</volume>: <fpage>342</fpage>-<lpage>350</lpage>.</mixed-citation></ref><ref id="B44"><mixed-citation xmlns:xlink="http://www.w3.org/1999/xlink" xlink:type="simple"><person-group><name name-style="western"><surname>Mousson</surname><given-names>MA</given-names></name></person-group> (<year>1874</year>)<source> Coquilles terrestres et fluviatiles recueillies par M. le Dr Alexandre Schlaefli en Orient.Journal de Conchyliologie (5th series), 22: 1–60.</source></mixed-citation></ref></ref-list></tp:taxon-treatment>
