# Supplementary material for: The freshwater snails (Gastropoda) of Iran, with descriptions of two new genera and eight new species
Source: Zookeys. 2012 Sep 3;(219):11–61. doi: 10.3897/zookeys.219.3406 (PMC3433696; doi:10.3897/zookeys.219.3406)
Supplement: XML Treatment for Bithynia (Bithynia) rubens [file zookeys.219.3406-treatment23.xml]

<!DOCTYPE tp:taxon-treatment
  PUBLIC "-//TaxonX//DTD Taxonomic Treatment Publishing DTD v0 20100105//EN" "tax-treatment-NSO.dtd">
<tp:taxon-treatment xmlns:tp="http://www.plazi.org/taxpub"><tp:treatment-meta><mixed-citation publication-type="journal"><person-group><name><surname>Glöer</surname><given-names>Peter</given-names></name><name><surname>Pešić</surname><given-names>Vladimir</given-names></name></person-group><article-title>The freshwater snails (Gastropoda) of Iran, with descriptions of two new genera and eight new species</article-title><source>Zookeys</source><day>3</day><month>9</month><year>2012</year><volume>2012</volume><issue>219</issue><fpage>11</fpage><lpage>61</lpage><pub-id pub-id-type="doi">10.3897/zookeys.219.3406</pub-id></mixed-citation></tp:treatment-meta><tp:nomenclature><tp:taxon-name>
                            <tp:taxon-name-part taxon-name-part-type="genus">Bithynia</tp:taxon-name-part>
                            (<tp:taxon-name-part taxon-name-part-type="subgenus">Bithynia</tp:taxon-name-part>)
                            <tp:taxon-name-part taxon-name-part-type="species">rubens</tp:taxon-name-part>
                        <object-id xmlns:xlink="http://www.w3.org/1999/xlink" xlink:type="simple">http://species-id.net/wiki/Bithynia_rubens</object-id>
								</tp:taxon-name><tp:taxon-authority>(Menke, 1830)</tp:taxon-authority></tp:nomenclature><tp:treatment-sec sec-type="Records from Iran"><title>Records from Iran.</title><p>North Iran (Caspian Sea) – <xref ref-type="bibr" rid="B18">Eliazian et al. (1979)</xref>.
                        </p></tp:treatment-sec><tp:treatment-sec sec-type="Remarks"><title>Remarks.</title><p>This species could not be found in any of the neighbouring countries of Iran. <xref ref-type="bibr" rid="B18">Eliazian et al. (1979)</xref> don’t mention the source that led to their identification. The record and taxonomic status of this species is questionable and needs new confirmation.
                        </p></tp:treatment-sec><ref-list><ref id="B18"><mixed-citation xmlns:xlink="http://www.w3.org/1999/xlink" xlink:type="simple"><person-group><name name-style="western"><surname>Eliazian</surname><given-names>M</given-names></name><name name-style="western"><surname>Tamiji</surname><given-names>Y</given-names></name><name name-style="western"><surname>Akbarzadeh</surname><given-names>M</given-names></name><name name-style="western"><surname>Hagh-Nazari</surname><given-names>J</given-names></name></person-group> (<year>1979</year>)<article-title> Snailsfrom the northern parts of Iran(Caspian Sea).</article-title><source>Archives of Razi Institute </source><volume>31</volume>: <fpage>29</fpage>-<lpage>36</lpage>.</mixed-citation></ref></ref-list></tp:taxon-treatment>
