# Supplementary material for: The freshwater snails (Gastropoda) of Iran, with descriptions of two new genera and eight new species
Source: Zookeys. 2012 Sep 3;(219):11–61. doi: 10.3897/zookeys.219.3406 (PMC3433696; doi:10.3897/zookeys.219.3406)
Supplement: XML Treatment for Gabbia [file zookeys.219.3406-treatment24.xml]

<!DOCTYPE tp:taxon-treatment
  PUBLIC "-//TaxonX//DTD Taxonomic Treatment Publishing DTD v0 20100105//EN" "tax-treatment-NSO.dtd">
<tp:taxon-treatment xmlns:tp="http://www.plazi.org/taxpub"><tp:treatment-meta><mixed-citation publication-type="journal"><person-group><name><surname>Glöer</surname><given-names>Peter</given-names></name><name><surname>Pešić</surname><given-names>Vladimir</given-names></name></person-group><article-title>The freshwater snails (Gastropoda) of Iran, with descriptions of two new genera and eight new species</article-title><source>Zookeys</source><day>3</day><month>9</month><year>2012</year><volume>2012</volume><issue>219</issue><fpage>11</fpage><lpage>61</lpage><pub-id pub-id-type="doi">10.3897/zookeys.219.3406</pub-id></mixed-citation></tp:treatment-meta><tp:nomenclature><label>Subgenus</label><tp:taxon-name>
                            <tp:taxon-name-part taxon-name-part-type="subgenus">Gabbia</tp:taxon-name-part>
                        </tp:taxon-name><tp:taxon-authority>Tryon, 1865</tp:taxon-authority><tp:nomenclature-citation-list><tp:nomenclature-citation><tp:taxon-name>Gabbia australis</tp:taxon-name><comment> Tryon, 1865. Type species.</comment></tp:nomenclature-citation><!--PageBreak--></tp:nomenclature-citation-list></tp:nomenclature><tp:treatment-sec sec-type="Remarks"><title>Remarks.</title><p>Some authors (e.g <xref ref-type="bibr" rid="B58">Subba Rao 1989</xref>, <xref ref-type="bibr" rid="B45">Nesemann et al. 2007</xref>) mention <italic><tp:taxon-name>Gabbia</tp:taxon-name></italic> as a genus. However, it seems not possible to distinguish the genera of the <tp:taxon-name>Bithyniidae</tp:taxon-name> by the shape of opercula (<xref ref-type="bibr" rid="B34">Mandahl-Barth 1968</xref>) and/or by shell forms, because these characters are found to be variable. On the other hand, the examined material of the family of <tp:taxon-name>Bithyniidae</tp:taxon-name> can be easily separated by the characteristics of penis morphology (having a penial appendix: <italic><tp:taxon-name>Bithynia</tp:taxon-name></italic> Leach 1818; or lacking a penial appendix: <italic><tp:taxon-name>Pseudobithynia</tp:taxon-name></italic> Glöer &amp; Pešić 2006). In our study, we tentatively use the name <italic><tp:taxon-name>Gabbia</tp:taxon-name></italic> as a subgenus for small <italic><tp:taxon-name>Bithynia</tp:taxon-name></italic> species with a globular shell, originating from India.
                        </p></tp:treatment-sec><ref-list><ref id="B58"><mixed-citation xmlns:xlink="http://www.w3.org/1999/xlink" xlink:type="simple"><person-group><name name-style="western"><surname>Subba Rao</surname><given-names>NV</given-names></name></person-group> (<year>1989</year>)<source> Handbook Freshwater Molluscs of India.</source><publisher-name>Zoological Survey of India</publisher-name>, <publisher-loc>Calcutta</publisher-loc>, <lpage>289</lpage> pp.</mixed-citation></ref><ref id="B45"><mixed-citation xmlns:xlink="http://www.w3.org/1999/xlink" xlink:type="simple"><person-group><name name-style="western"><surname>Nesemann</surname><given-names>H</given-names></name><name name-style="western"><surname>Sharma</surname><given-names>S</given-names></name><name name-style="western"><surname>Sharma</surname><given-names>G</given-names></name><name name-style="western"><surname>Khanal</surname><given-names>SN</given-names></name><name name-style="western"><surname>Pradhan</surname><given-names>B</given-names></name><name name-style="western"><surname>Shah</surname><given-names>DN</given-names></name><name name-style="western"><surname>Tachamo</surname><given-names>RD</given-names></name></person-group> (<year>2007</year>)<source> Aquatic invertebrates of the Ganga River System. Mollusca, Annelida, Crustacea (in part), 1, 263 pp.</source></mixed-citation></ref><ref id="B34"><mixed-citation xmlns:xlink="http://www.w3.org/1999/xlink" xlink:type="simple"><person-group><name name-style="western"><surname>Mandahl-Barth</surname><given-names>G</given-names></name></person-group> (<year>1968</year>)<article-title> Revision of the African Bithyniidae (Gastropoda Prosobranchia).</article-title><source>Revue de zoologie et de botanique africaines </source><volume>78</volume>(<issue>1–2</issue>): <fpage>129</fpage>-<lpage>159</lpage>.</mixed-citation></ref></ref-list></tp:taxon-treatment>
