# Supplementary material for: The freshwater snails (Gastropoda) of Iran, with descriptions of two new genera and eight new species
Source: Zookeys. 2012 Sep 3;(219):11–61. doi: 10.3897/zookeys.219.3406 (PMC3433696; doi:10.3897/zookeys.219.3406)
Supplement: XML Treatment for Bithynia (Gabbia) sistanica [file zookeys.219.3406-treatment25.xml]

<!DOCTYPE tp:taxon-treatment
  PUBLIC "-//TaxonX//DTD Taxonomic Treatment Publishing DTD v0 20100105//EN" "tax-treatment-NSO.dtd">
<tp:taxon-treatment xmlns:tp="http://www.plazi.org/taxpub"><tp:treatment-meta><mixed-citation publication-type="journal"><person-group><name><surname>Glöer</surname><given-names>Peter</given-names></name><name><surname>Pešić</surname><given-names>Vladimir</given-names></name></person-group><article-title>The freshwater snails (Gastropoda) of Iran, with descriptions of two new genera and eight new species</article-title><source>Zookeys</source><day>3</day><month>9</month><year>2012</year><volume>2012</volume><issue>219</issue><fpage>11</fpage><lpage>61</lpage><pub-id pub-id-type="doi">10.3897/zookeys.219.3406</pub-id></mixed-citation></tp:treatment-meta><tp:nomenclature><tp:taxon-name>
                            <tp:taxon-name-part taxon-name-part-type="genus">Bithynia</tp:taxon-name-part>
                            (<tp:taxon-name-part taxon-name-part-type="subgenus">Gabbia</tp:taxon-name-part>)
                            <tp:taxon-name-part taxon-name-part-type="species">sistanica</tp:taxon-name-part>
                        <object-id xmlns:xlink="http://www.w3.org/1999/xlink" xlink:type="simple">http://species-id.net/wiki/Bithynia_sistanica</object-id>
								</tp:taxon-name><tp:taxon-authority>(Annandale &amp; Prashad, 1919)</tp:taxon-authority></tp:nomenclature><tp:treatment-sec sec-type="Records from Iran"><title>Records from Iran.</title><p>Seistan and Baluchestan Province (as <italic><tp:taxon-name>Amnicola sistanica</tp:taxon-name></italic>: <xref ref-type="bibr" rid="B3">Annandale and Prashad 1919</xref>).
                        </p></tp:treatment-sec><tp:treatment-sec sec-type="Remark"><title>Remark.</title><p><xref ref-type="bibr" rid="B3">Annadale and Prashad (1919)</xref> described this species as <italic><tp:taxon-name>Amnicola (Alocinma) sistanica</tp:taxon-name></italic> and depicted the penis morphology. Due to the presence of a penial appendix this species is ascertained to the genus <italic><tp:taxon-name>Bithynia</tp:taxon-name></italic>. The members of the genus <italic><tp:taxon-name>Pseudamnicola</tp:taxon-name></italic> (formerly <italic><tp:taxon-name>Amnicola</tp:taxon-name></italic>) have no penial appendix.
                        </p></tp:treatment-sec><tp:treatment-sec sec-type="Distribution"><title>Distribution.</title><p>Iran; only known from N Seistan.</p></tp:treatment-sec><ref-list><ref id="B3"><mixed-citation xmlns:xlink="http://www.w3.org/1999/xlink" xlink:type="simple"><person-group><name name-style="western"><surname>Annandale</surname><given-names>N</given-names></name><name name-style="western"><surname>Prashad</surname><given-names>B</given-names></name></person-group> (<year>1919</year>)<article-title> The Mollusca Fauna of the Inland Waters of Baluchistan and of Seistan.</article-title><source>Records of the Indian Museum </source><volume>18</volume>: <fpage>18</fpage>-<lpage>62</lpage>.</mixed-citation></ref></ref-list></tp:taxon-treatment>
