# Supplementary material for: The freshwater snails (Gastropoda) of Iran, with descriptions of two new genera and eight new species
Source: Zookeys. 2012 Sep 3;(219):11–61. doi: 10.3897/zookeys.219.3406 (PMC3433696; doi:10.3897/zookeys.219.3406)
Supplement: XML Treatment for Hydrobia acuta [file zookeys.219.3406-treatment29.xml]

<!DOCTYPE tp:taxon-treatment
  PUBLIC "-//TaxonX//DTD Taxonomic Treatment Publishing DTD v0 20100105//EN" "tax-treatment-NSO.dtd">
<tp:taxon-treatment xmlns:tp="http://www.plazi.org/taxpub"><tp:treatment-meta><mixed-citation publication-type="journal"><person-group><name><surname>Glöer</surname><given-names>Peter</given-names></name><name><surname>Pešić</surname><given-names>Vladimir</given-names></name></person-group><article-title>The freshwater snails (Gastropoda) of Iran, with descriptions of two new genera and eight new species</article-title><source>Zookeys</source><day>3</day><month>9</month><year>2012</year><volume>2012</volume><issue>219</issue><fpage>11</fpage><lpage>61</lpage><pub-id pub-id-type="doi">10.3897/zookeys.219.3406</pub-id></mixed-citation></tp:treatment-meta><tp:nomenclature><tp:taxon-name>
                            <tp:taxon-name-part taxon-name-part-type="genus">Hydrobia</tp:taxon-name-part>
                            <tp:taxon-name-part taxon-name-part-type="species">acuta</tp:taxon-name-part>
                        <object-id xmlns:xlink="http://www.w3.org/1999/xlink" xlink:type="simple">http://species-id.net/wiki/Hydrobia_acuta</object-id>
								</tp:taxon-name><tp:taxon-authority>(Draparnaud, 1805)</tp:taxon-authority></tp:nomenclature><tp:treatment-sec sec-type="Records from Iran"><title>Records from Iran.</title><p>Isfahan Province (<xref ref-type="bibr" rid="B9">Biggs 1971</xref>).
                        </p></tp:treatment-sec><tp:treatment-sec sec-type="Rejected records"><title>Rejected records.</title><p>Fars Province (<xref ref-type="bibr" rid="B57">Starmühlner and Edlauer 1957</xref>).
                        </p></tp:treatment-sec><tp:treatment-sec sec-type="Remark"><title>Remark.</title><p>Probably this species has been confused with one of the following species (<italic><tp:taxon-name>Ecrobia grimmi</tp:taxon-name></italic>, <italic><tp:taxon-name>Heleobia dalmatica</tp:taxon-name></italic>), so all former records of this species in Iran are questionable. The record for this species is kept until the original material of Biggs could be studied.
                        </p></tp:treatment-sec><ref-list><ref id="B9"><mixed-citation xmlns:xlink="http://www.w3.org/1999/xlink" xlink:type="simple"><person-group><name name-style="western"><surname>Biggs</surname><given-names>HEJ</given-names></name></person-group> (<year>1971</year>)<article-title> Mollusca of the Iranian Plateau-III.</article-title><source>Journal of Conchology </source><volume>27</volume>: <fpage>211</fpage>-<lpage>220</lpage>.</mixed-citation></ref><ref id="B57"><mixed-citation xmlns:xlink="http://www.w3.org/1999/xlink" xlink:type="simple"><person-group><name name-style="western"><surname>Starmühlner</surname><given-names>F</given-names></name><name name-style="western"><surname>Edlauer</surname><given-names>A</given-names></name></person-group> (<year>1957</year>)<source> Ergebnisse der Österreichischen Iran-Expedition 1949/50 (Mit Berücksichtigung der Ausbeute der Österreichischen Iran-Expedition 1956): Beiträge zur Kenntnis der Molluskenfauna des Iran. Sitzungsberichte der österreichischen Akademie der Wissenschaften, mathematisch-naturwissenschaftliche Klasse, Abteilung I, 166 (9/10): 435–494.</source></mixed-citation></ref></ref-list></tp:taxon-treatment>
