# Supplementary material for: The freshwater snails (Gastropoda) of Iran, with descriptions of two new genera and eight new species
Source: Zookeys. 2012 Sep 3;(219):11–61. doi: 10.3897/zookeys.219.3406 (PMC3433696; doi:10.3897/zookeys.219.3406)
Supplement: XML Treatment for Ecrobia grimmi [file zookeys.219.3406-treatment30.xml]

<!DOCTYPE tp:taxon-treatment
  PUBLIC "-//TaxonX//DTD Taxonomic Treatment Publishing DTD v0 20100105//EN" "tax-treatment-NSO.dtd">
<tp:taxon-treatment xmlns:tp="http://www.plazi.org/taxpub"><tp:treatment-meta><mixed-citation publication-type="journal"><person-group><name><surname>Glöer</surname><given-names>Peter</given-names></name><name><surname>Pešić</surname><given-names>Vladimir</given-names></name></person-group><article-title>The freshwater snails (Gastropoda) of Iran, with descriptions of two new genera and eight new species</article-title><source>Zookeys</source><day>3</day><month>9</month><year>2012</year><volume>2012</volume><issue>219</issue><fpage>11</fpage><lpage>61</lpage><pub-id pub-id-type="doi">10.3897/zookeys.219.3406</pub-id></mixed-citation></tp:treatment-meta><tp:nomenclature><tp:taxon-name>
                            <tp:taxon-name-part taxon-name-part-type="genus">Ecrobia</tp:taxon-name-part>
                            <tp:taxon-name-part taxon-name-part-type="species">grimmi</tp:taxon-name-part>
                        <object-id xmlns:xlink="http://www.w3.org/1999/xlink" xlink:type="simple">http://species-id.net/wiki/Ecrobia_grimmi</object-id>
								</tp:taxon-name><tp:taxon-authority>(Clessin &amp; Dybowski, 1888)</tp:taxon-authority><xref ref-type="fig" rid="F8">Figs 8a, c</xref></tp:nomenclature><tp:treatment-sec sec-type="New records"><title>New records.</title><p>Hormozgan Province:IR14-11 [12 ad., 20 juv.].</p></tp:treatment-sec><tp:treatment-sec sec-type="Associated species"><title>Associated species.</title><p><italic><tp:taxon-name>Cerithidea cingulata</tp:taxon-name></italic>, <italic><tp:taxon-name>Heleobia dalmatica</tp:taxon-name></italic>, <italic><tp:taxon-name>Pseudamnicola</tp:taxon-name></italic> sp.
                        </p></tp:treatment-sec><tp:treatment-sec sec-type="Remarks"><title>Remarks.</title><p>On the base of molecular results, <xref ref-type="bibr" rid="B29">Haase et al. (2010)</xref> concluded that <italic><tp:taxon-name>Ecrobia grimmi</tp:taxon-name></italic> from the mixomesohaline Lake Sawa (Iraq) was possibly transported by migrating birds from the Caspian Sea. The identification of our material of <italic><tp:taxon-name>Ecrobia grimmi</tp:taxon-name></italic> as well of <italic><tp:taxon-name>Heleobia dalmatica</tp:taxon-name></italic> was confirmed by using molecular techniques (Martin Haase pers. communication). An analysis of the specimens from NHMW published by <xref ref-type="bibr" rid="B57">Starmühlner and Edlauer (1957)</xref> as <italic><tp:taxon-name>Hydrobia acuta</tp:taxon-name></italic> shows that these specimens probably belong to <italic><tp:taxon-name>Ecrobia grimmi</tp:taxon-name></italic> (see <xref ref-type="fig" rid="F8">Fig. 8c</xref>).
                        </p></tp:treatment-sec><tp:treatment-sec sec-type="Distribution"><title>Distribution.</title><p>Caspian Sea; Iraq, Iran.</p></tp:treatment-sec><tp:treatment-sec><!--Section generated to contain objects referenced in tp:taxon-treatment.--><fig id="F8" position="float" orientation="portrait"><caption><p><bold>Figure</bold> 8<bold>.</bold> The molluscs of brackish waters. <bold>a</bold> <italic><tp:taxon-name>Ecrobia grimmi</tp:taxon-name></italic> <bold>b</bold> <italic><tp:taxon-name>Heleobia dalmatica</tp:taxon-name></italic> <bold>c</bold> <italic><tp:taxon-name>Ecrobia grimmi</tp:taxon-name></italic> from Edlauer‘s collection (NHMW, “<italic><tp:taxon-name>Hydrobia acuta</tp:taxon-name></italic>” 75000/E/60453) <bold>d</bold> <italic><tp:taxon-name>Cerithidea cingulata</tp:taxon-name></italic>.</p></caption><graphic xmlns:xlink="http://www.w3.org/1999/xlink" xlink:href="ZooKeys-219-011-g008.jpg" position="float" orientation="portrait" xlink:type="simple"/></fig></tp:treatment-sec><ref-list><ref id="B29"><mixed-citation xmlns:xlink="http://www.w3.org/1999/xlink" xlink:type="simple"><person-group><name name-style="western"><surname>Haase</surname><given-names>M</given-names></name><name name-style="western"><surname>Naser</surname><given-names>MD</given-names></name><name name-style="western"><surname>Wilke</surname><given-names>T</given-names></name></person-group> (<year>2010</year>)<article-title> <italic>Ecrobia grimmi</italic> in brackish Lake Sawa, Iraq: indirect evidence for long-distance dispersal of hydrobiid gastropods (Caenogastropoda: Rissooidea) by birds.</article-title><source>Journal of Molluscan studies </source><volume>76</volume>: <fpage>101</fpage>-<lpage>105</lpage>. doi: <ext-link ext-link-type="uri" xlink:href="http://dx.doi.org/10.1093/mollus/eyp051" xlink:type="simple">10.1093/mollus/eyp051</ext-link></mixed-citation></ref><ref id="B57"><mixed-citation xmlns:xlink="http://www.w3.org/1999/xlink" xlink:type="simple"><person-group><name name-style="western"><surname>Starmühlner</surname><given-names>F</given-names></name><name name-style="western"><surname>Edlauer</surname><given-names>A</given-names></name></person-group> (<year>1957</year>)<source> Ergebnisse der Österreichischen Iran-Expedition 1949/50 (Mit Berücksichtigung der Ausbeute der Österreichischen Iran-Expedition 1956): Beiträge zur Kenntnis der Molluskenfauna des Iran. Sitzungsberichte der österreichischen Akademie der Wissenschaften, mathematisch-naturwissenschaftliche Klasse, Abteilung I, 166 (9/10): 435–494.</source></mixed-citation></ref></ref-list></tp:taxon-treatment>
