# Supplementary material for: The freshwater snails (Gastropoda) of Iran, with descriptions of two new genera and eight new species
Source: Zookeys. 2012 Sep 3;(219):11–61. doi: 10.3897/zookeys.219.3406 (PMC3433696; doi:10.3897/zookeys.219.3406)
Supplement: XML Treatment for Pseudamnicola zagrosensis [file zookeys.219.3406-treatment33.xml]

<!DOCTYPE tp:taxon-treatment
  PUBLIC "-//TaxonX//DTD Taxonomic Treatment Publishing DTD v0 20100105//EN" "tax-treatment-NSO.dtd">
<tp:taxon-treatment xmlns:tp="http://www.plazi.org/taxpub"><tp:treatment-meta><mixed-citation publication-type="journal"><person-group><name><surname>Glöer</surname><given-names>Peter</given-names></name><name><surname>Pešić</surname><given-names>Vladimir</given-names></name></person-group><article-title>The freshwater snails (Gastropoda) of Iran, with descriptions of two new genera and eight new species</article-title><source>Zookeys</source><day>3</day><month>9</month><year>2012</year><volume>2012</volume><issue>219</issue><fpage>11</fpage><lpage>61</lpage><pub-id pub-id-type="doi">10.3897/zookeys.219.3406</pub-id></mixed-citation></tp:treatment-meta><tp:nomenclature><tp:taxon-name>
                                <tp:taxon-name-part taxon-name-part-type="genus">Pseudamnicola</tp:taxon-name-part>
                                <tp:taxon-name-part taxon-name-part-type="species">zagrosensis</tp:taxon-name-part>
                            <object-id xmlns:xlink="http://www.w3.org/1999/xlink" xlink:type="simple">http://species-id.net/wiki/Pseudamnicola_zagrosensis</object-id>
								</tp:taxon-name><tp:taxon-authority>Glöer &amp; Pešić, 2009</tp:taxon-authority><xref ref-type="fig" rid="F12">Fig. 12i</xref><!--PageBreak--></tp:nomenclature><tp:treatment-sec sec-type="Records from Iran"><title>Records from Iran.</title><p>Kermanshah Province – <xref ref-type="bibr" rid="B26">Glöer and Pešić (2009)</xref>.
                    </p></tp:treatment-sec><tp:treatment-sec sec-type="Distribution"><title>Distribution.</title><p>Iran: Kermanshah Province.</p></tp:treatment-sec><tp:treatment-sec><!--Section generated to contain objects referenced in tp:taxon-treatment.--><fig id="F12" position="float" orientation="portrait"><label>Figure 12.</label><caption><p>The prosobranch molluscs of Iran. <bold>a</bold> <italic><tp:taxon-name>Theodoxus fluviatilis</tp:taxon-name></italic> (operculum see Fig. 3d) <bold>b</bold> <italic><tp:taxon-name>Bithynia (Bithynia) ejecta</tp:taxon-name></italic> (syntype ZMZ 524006, Iraq, Samava, ex coll. Mousson, photo: E. Neubert) <bold>c</bold> <italic><tp:taxon-name>Melanoides tuberculatus</tp:taxon-name></italic> <bold>d</bold> <italic><tp:taxon-name>Thiara scabra</tp:taxon-name></italic> <bold>e</bold> <italic><tp:taxon-name>Melanopsis</tp:taxon-name></italic> sp. <bold>f</bold> <italic><tp:taxon-name>Melanopsis costata</tp:taxon-name></italic> <bold>g</bold> <italic><tp:taxon-name>Farsithyra farsensis</tp:taxon-name></italic> <bold>h</bold> <italic><tp:taxon-name>Sarkhia kermanshahensis</tp:taxon-name></italic>, <bold>i:</bold> <italic><tp:taxon-name>Pseudamnicola saboori</tp:taxon-name></italic> <bold>k</bold> <italic><tp:taxon-name>Pseudamnicola zagrosensis</tp:taxon-name></italic> <bold>l</bold> <italic><tp:taxon-name>Pseudobithynia irana</tp:taxon-name></italic> <bold>m</bold> <italic><tp:taxon-name>Pseudobithynia zagrosia</tp:taxon-name></italic> <bold>n</bold> <italic><tp:taxon-name>Valvata cristata</tp:taxon-name></italic>.</p></caption><graphic xmlns:xlink="http://www.w3.org/1999/xlink" xlink:href="ZooKeys-219-011-g012.jpg" position="float" orientation="portrait" xlink:type="simple"/></fig></tp:treatment-sec><ref-list><ref id="B26"><mixed-citation xmlns:xlink="http://www.w3.org/1999/xlink" xlink:type="simple"><person-group><name name-style="western"><surname>Glöer</surname><given-names>P</given-names></name><name name-style="western"><surname>Pešić</surname><given-names>V</given-names></name></person-group> (<year>2009</year>)<article-title> New freshwater gastropod species of the Iran (Gastropoda: Stenothyridae, Bithyniidae, Hydrobiidae).</article-title><source>Mollusca </source><volume>27</volume> (<issue>1</issue>): <fpage>33</fpage>-<lpage>39</lpage>.</mixed-citation></ref></ref-list></tp:taxon-treatment>
