# Supplementary material for: The freshwater snails (Gastropoda) of Iran, with descriptions of two new genera and eight new species
Source: Zookeys. 2012 Sep 3;(219):11–61. doi: 10.3897/zookeys.219.3406 (PMC3433696; doi:10.3897/zookeys.219.3406)
Supplement: XML Treatment for Pseudamnicola georgiev [file zookeys.219.3406-treatment35.xml]

<!DOCTYPE tp:taxon-treatment
  PUBLIC "-//TaxonX//DTD Taxonomic Treatment Publishing DTD v0 20100105//EN" "tax-treatment-NSO.dtd">
<tp:taxon-treatment xmlns:tp="http://www.plazi.org/taxpub"><tp:treatment-meta><mixed-citation publication-type="journal"><person-group><name><surname>Glöer</surname><given-names>Peter</given-names></name><name><surname>Pešić</surname><given-names>Vladimir</given-names></name></person-group><article-title>The freshwater snails (Gastropoda) of Iran, with descriptions of two new genera and eight new species</article-title><source>Zookeys</source><day>3</day><month>9</month><year>2012</year><volume>2012</volume><issue>219</issue><fpage>11</fpage><lpage>61</lpage><pub-id pub-id-type="doi">10.3897/zookeys.219.3406</pub-id></mixed-citation></tp:treatment-meta><tp:nomenclature><tp:taxon-name>
                                <tp:taxon-name-part taxon-name-part-type="genus">Pseudamnicola</tp:taxon-name-part>
                                <tp:taxon-name-part taxon-name-part-type="species">georgiev</tp:taxon-name-part>
                            <object-id xmlns:xlink="http://www.w3.org/1999/xlink" xlink:type="simple">urn:lsid:zoobank.org:act:D2E680D0-AAC4-45DF-954A-28D553EC957F</object-id>
								<object-id xmlns:xlink="http://www.w3.org/1999/xlink" xlink:type="simple">http://species-id.net/wiki/Pseudamnicola_georgievi</object-id>
								</tp:taxon-name><tp:taxon-status xmlns:xlink="http://www.w3.org/1999/xlink" xlink:type="simple">sp. n.</tp:taxon-status><xref ref-type="fig" rid="F9">Fig. 9</xref></tp:nomenclature><tp:treatment-sec sec-type="Type locality"><title>Type locality.</title><p>Markazi Province, Ashtian to Arak road (ca. 5 km after Ashtian city, Ashtian county), <named-content xmlns:xlink="http://www.w3.org/1999/xlink" content-type="dwc:verbatimCoordinates" xlink:type="simple">50°01'E, 34°34'N</named-content>, ca. 1800 m asl., 21 June 2005.
                    </p></tp:treatment-sec><tp:treatment-sec sec-type="Holotype"><title>Holotype</title><p>(ZMH 79370): Shell height 2.6 mm, width 1.9 mm.</p></tp:treatment-sec><tp:treatment-sec sec-type="Paratypes"><title>Paratypes</title><p>(ZMH 79371): 6 ex. from type locality.</p></tp:treatment-sec><tp:treatment-sec sec-type="Etymology"><title>Etymology.</title><p>Named after Dr Dilian Georgiev in appreciation of his studies on Bulgarian hydrobiids.</p></tp:treatment-sec><tp:treatment-sec sec-type="Description"><title>Description.</title><p>The whitish shell is conical with 4.5 whorls, which are separated by a clear suture. The surface is glossy and finely striated. The apex is blunt, the umbilicus is closed, the aperture is ovate and pointed at the top. Shell height 2.4–2.6 mm, width 1.9 mm.</p></tp:treatment-sec><tp:treatment-sec sec-type="Differentiating features"><title>Differentiating features.</title><p>The conical shell with its pointed aperture (<xref ref-type="fig" rid="F9">Fig. 9</xref>) clearly distinguished the new species from other Iranian members of the genus <italic><tp:taxon-name>Pseudamnicola</tp:taxon-name></italic>.
                    </p></tp:treatment-sec><tp:treatment-sec sec-type="Remark"><title>Remark.</title><p>We had only shells with dried tissue at our disposal. Since the penis morphology could not be examined, the assignment to the genus <italic><tp:taxon-name>Pseudamnicola</tp:taxon-name></italic> is provisional.
                    </p></tp:treatment-sec><tp:treatment-sec sec-type="Distribution"><title>Distribution.</title><p>Iran; only known from the type locality.</p></tp:treatment-sec><tp:treatment-sec><!--Section generated to contain objects referenced in tp:taxon-treatment.--><fig id="F9" position="float" orientation="portrait"><label>Figure 9.</label><caption><p><italic><tp:taxon-name>Pseudamnicola georgievi</tp:taxon-name></italic> sp. n.: shell.</p></caption><graphic xmlns:xlink="http://www.w3.org/1999/xlink" xlink:href="ZooKeys-219-011-g009.jpg" position="float" orientation="portrait" xlink:type="simple"/></fig></tp:treatment-sec></tp:taxon-treatment>
