# Supplementary material for: The freshwater snails (Gastropoda) of Iran, with descriptions of two new genera and eight new species
Source: Zookeys. 2012 Sep 3;(219):11–61. doi: 10.3897/zookeys.219.3406 (PMC3433696; doi:10.3897/zookeys.219.3406)
Supplement: XML Treatment for Kaskakia khorrasanensis [file zookeys.219.3406-treatment37.xml]

<!DOCTYPE tp:taxon-treatment
  PUBLIC "-//TaxonX//DTD Taxonomic Treatment Publishing DTD v0 20100105//EN" "tax-treatment-NSO.dtd">
<tp:taxon-treatment xmlns:tp="http://www.plazi.org/taxpub"><tp:treatment-meta><mixed-citation publication-type="journal"><person-group><name><surname>Glöer</surname><given-names>Peter</given-names></name><name><surname>Pešić</surname><given-names>Vladimir</given-names></name></person-group><article-title>The freshwater snails (Gastropoda) of Iran, with descriptions of two new genera and eight new species</article-title><source>Zookeys</source><day>3</day><month>9</month><year>2012</year><volume>2012</volume><issue>219</issue><fpage>11</fpage><lpage>61</lpage><pub-id pub-id-type="doi">10.3897/zookeys.219.3406</pub-id></mixed-citation></tp:treatment-meta><tp:nomenclature><tp:taxon-name>
                                <tp:taxon-name-part taxon-name-part-type="genus">Kaskakia</tp:taxon-name-part>
                                <tp:taxon-name-part taxon-name-part-type="species">khorrasanensis</tp:taxon-name-part>
                            <object-id xmlns:xlink="http://www.w3.org/1999/xlink" xlink:type="simple">urn:lsid:zoobank.org:act:8EDD45AD-46F2-4BC8-A7BE-73B44BBCDF6D</object-id>
								<object-id xmlns:xlink="http://www.w3.org/1999/xlink" xlink:type="simple">http://species-id.net/wiki/Kaskakia_khorrasanensis</object-id>
								</tp:taxon-name><tp:taxon-status xmlns:xlink="http://www.w3.org/1999/xlink" xlink:type="simple">sp. n.</tp:taxon-status><xref ref-type="fig" rid="F10">Figs 10a–d</xref></tp:nomenclature><tp:treatment-sec sec-type="Type locality"><title>Type locality.</title><p>Khorrasan Province, Kaskak stream in Kaskak village, <named-content xmlns:xlink="http://www.w3.org/1999/xlink" content-type="dwc:verbatimCoordinates" xlink:type="simple">59°10'E, 35°25'N</named-content>, ca. 1800 m asl., 11 June 2005.
                    </p></tp:treatment-sec><tp:treatment-sec sec-type="Holotype"><title>Holotype</title><p>(ZMH 79372): Shell height 2.5 mm, width 1.9 mm.</p></tp:treatment-sec><tp:treatment-sec sec-type="Paratypes"><title>Paratypes</title><p>(ZMH 79373): 21 ex. from type locality.</p></tp:treatment-sec><tp:treatment-sec sec-type="Etymology"><title>Etymology.</title><p>Named for its occurrence in Khorrasan Province.</p></tp:treatment-sec><tp:treatment-sec sec-type="Description"><title>Description.</title><p>The yellowish shell is conical to globular with 5.5 whorls, which are slightly convex and separated by a clear suture (<xref ref-type="fig" rid="F10">Fig. 10a</xref>). The whorls increase rapidly with a prominent body whorl. The surface is glossy and finely striated. The apex is acute, the aperture is ovate and angled at the top, the umbilicus is closed. Shell height 2.3–2.5 mm, width 1.8–1.9 mm.
                    </p></tp:treatment-sec><tp:treatment-sec sec-type="Animal"><title>Animal.</title><p>The mantle and head are black. The penis is broad at the basis and tapered at the distal end (<xref ref-type="fig" rid="F10">Figs 10b–d</xref>).
                    </p></tp:treatment-sec><tp:treatment-sec sec-type="Differentiating features"><title>Differentiating features.</title><p>As for the genus.</p></tp:treatment-sec><tp:treatment-sec sec-type="Distribution"><title>Distribution.</title><p>Iran: Khorrasan Province; known only from type locality.<!--PageBreak--></p></tp:treatment-sec><tp:treatment-sec><!--Section generated to contain objects referenced in tp:taxon-treatment.--><fig id="F10" position="float" orientation="portrait"><label>Figure 10.</label><caption><p><italic><tp:taxon-name>Kaskakia khorrasanensis</tp:taxon-name></italic> sp. n. <bold>a</bold> shell <bold>b</bold> penis in situ <bold>c–d</bold> penis (c: dorsal view, d: ventral view).</p></caption><graphic xmlns:xlink="http://www.w3.org/1999/xlink" xlink:href="ZooKeys-219-011-g010.jpg" position="float" orientation="portrait" xlink:type="simple"/></fig></tp:treatment-sec></tp:taxon-treatment>
