# Supplementary material for: The freshwater snails (Gastropoda) of Iran, with descriptions of two new genera and eight new species
Source: Zookeys. 2012 Sep 3;(219):11–61. doi: 10.3897/zookeys.219.3406 (PMC3433696; doi:10.3897/zookeys.219.3406)
Supplement: XML Treatment for Belgrandiella elburensis [file zookeys.219.3406-treatment41.xml]

<!DOCTYPE tp:taxon-treatment
  PUBLIC "-//TaxonX//DTD Taxonomic Treatment Publishing DTD v0 20100105//EN" "tax-treatment-NSO.dtd">
<tp:taxon-treatment xmlns:tp="http://www.plazi.org/taxpub"><tp:treatment-meta><mixed-citation publication-type="journal"><person-group><name><surname>Glöer</surname><given-names>Peter</given-names></name><name><surname>Pešić</surname><given-names>Vladimir</given-names></name></person-group><article-title>The freshwater snails (Gastropoda) of Iran, with descriptions of two new genera and eight new species</article-title><source>Zookeys</source><day>3</day><month>9</month><year>2012</year><volume>2012</volume><issue>219</issue><fpage>11</fpage><lpage>61</lpage><pub-id pub-id-type="doi">10.3897/zookeys.219.3406</pub-id></mixed-citation></tp:treatment-meta><tp:nomenclature><tp:taxon-name>
                            <tp:taxon-name-part taxon-name-part-type="genus">Belgrandiella</tp:taxon-name-part>
                            <tp:taxon-name-part taxon-name-part-type="species">elburensis</tp:taxon-name-part>
                        <object-id xmlns:xlink="http://www.w3.org/1999/xlink" xlink:type="simple">http://species-id.net/wiki/Belgrandiella_elburensis</object-id>
								</tp:taxon-name><tp:taxon-authority>(Starmühlner &amp; Edlauer, 1957)</tp:taxon-authority><tp:taxon-status xmlns:xlink="http://www.w3.org/1999/xlink" xlink:type="simple">comb. n.</tp:taxon-status></tp:nomenclature><tp:treatment-sec sec-type="Records from Iran"><title>Records from Iran.</title><p>Tehran Province – “<italic><tp:taxon-name>Frauenfeldia elburensis</tp:taxon-name></italic>” <xref ref-type="bibr" rid="B57">Starmühlner and Edlauer (1957)</xref>.
                        </p></tp:treatment-sec><tp:treatment-sec sec-type="Remarks"><title>Remarks.</title><p><xref ref-type="bibr" rid="B57">Starmühlner and Edlauer (1957)</xref> originally described this species as <italic><tp:taxon-name>Frauenfeldia elburensis</tp:taxon-name></italic>. However, the genus name <italic><tp:taxon-name>Frauenfeldia</tp:taxon-name></italic> is preoccupied, and thus, the species of this genus have been re-assigned to <italic><tp:taxon-name>Belgrandiella</tp:taxon-name></italic>, <italic><tp:taxon-name>Boleana</tp:taxon-name></italic>, <italic><tp:taxon-name>Graziana</tp:taxon-name></italic> and <italic><tp:taxon-name>Sarajana</tp:taxon-name></italic> (<xref ref-type="bibr" rid="B51">Radoman 1983</xref>). Due to the shape of the aperture in original description (see <xref ref-type="bibr" rid="B57">Starmühlner and Edlauer 1957</xref>) we affiliate this species to the genus <italic><tp:taxon-name>Belgrandiella</tp:taxon-name></italic>.
                        </p></tp:treatment-sec><tp:treatment-sec sec-type="Distribution"><title>Distribution.</title><p>Iran, only known from the locus typicus (Gelandoah, 60 km NE of Tehran).</p></tp:treatment-sec><ref-list><ref id="B57"><mixed-citation xmlns:xlink="http://www.w3.org/1999/xlink" xlink:type="simple"><person-group><name name-style="western"><surname>Starmühlner</surname><given-names>F</given-names></name><name name-style="western"><surname>Edlauer</surname><given-names>A</given-names></name></person-group> (<year>1957</year>)<source> Ergebnisse der Österreichischen Iran-Expedition 1949/50 (Mit Berücksichtigung der Ausbeute der Österreichischen Iran-Expedition 1956): Beiträge zur Kenntnis der Molluskenfauna des Iran. Sitzungsberichte der österreichischen Akademie der Wissenschaften, mathematisch-naturwissenschaftliche Klasse, Abteilung I, 166 (9/10): 435–494.</source></mixed-citation></ref><ref id="B51"><mixed-citation xmlns:xlink="http://www.w3.org/1999/xlink" xlink:type="simple"><person-group><name name-style="western"><surname>Radoman</surname><given-names>P</given-names></name></person-group> (<year>1983</year>)<source> Hydrobioidea a superfamily of Prosobranchia (Gastropoda). I. Systematics. Monographs 547, Serbian Academy of Sciences and Arts, 256 pp.</source></mixed-citation></ref></ref-list></tp:taxon-treatment>
