# Supplementary material for: The freshwater snails (Gastropoda) of Iran, with descriptions of two new genera and eight new species
Source: Zookeys. 2012 Sep 3;(219):11–61. doi: 10.3897/zookeys.219.3406 (PMC3433696; doi:10.3897/zookeys.219.3406)
Supplement: XML Treatment for Hauffenia erythropomatia [file zookeys.219.3406-treatment42.xml]

<!DOCTYPE tp:taxon-treatment
  PUBLIC "-//TaxonX//DTD Taxonomic Treatment Publishing DTD v0 20100105//EN" "tax-treatment-NSO.dtd">
<tp:taxon-treatment xmlns:tp="http://www.plazi.org/taxpub"><tp:treatment-meta><mixed-citation publication-type="journal"><person-group><name><surname>Glöer</surname><given-names>Peter</given-names></name><name><surname>Pešić</surname><given-names>Vladimir</given-names></name></person-group><article-title>The freshwater snails (Gastropoda) of Iran, with descriptions of two new genera and eight new species</article-title><source>Zookeys</source><day>3</day><month>9</month><year>2012</year><volume>2012</volume><issue>219</issue><fpage>11</fpage><lpage>61</lpage><pub-id pub-id-type="doi">10.3897/zookeys.219.3406</pub-id></mixed-citation></tp:treatment-meta><tp:nomenclature><tp:taxon-name>
                            <tp:taxon-name-part taxon-name-part-type="genus">Hauffenia</tp:taxon-name-part>
                            <tp:taxon-name-part taxon-name-part-type="species">erythropomatia</tp:taxon-name-part>
                        <object-id xmlns:xlink="http://www.w3.org/1999/xlink" xlink:type="simple">http://species-id.net/wiki/Hauffenia_erythropomatia</object-id>
								</tp:taxon-name><tp:taxon-authority>(Hauffen, 1856)</tp:taxon-authority></tp:nomenclature><tp:treatment-sec sec-type="Records from Iran"><title>Records from Iran.</title><p>Sistan and Baluchestan Province (Source lake Gomun) – “<italic><tp:taxon-name>Erythropomatiana erythropomatia</tp:taxon-name></italic>” <xref ref-type="bibr" rid="B57">Starmühlner and Edlauer (1957)</xref>.
                        </p></tp:treatment-sec><tp:treatment-sec sec-type="Remarks"><title>Remarks.</title><p>Most probably, <xref ref-type="bibr" rid="B57">Starmühlner and Edlauer (1957)</xref> misidentified this subterranean species, known only from its type locality in Slovenia, far away from Iran. The comparison with the description of <italic><tp:taxon-name>Hauffenia erythropomatia</tp:taxon-name></italic> by <xref ref-type="bibr" rid="B51">Radoman (1983)</xref> shows that these species are not conspecific as the umbilicus seems to be broader in later species compared with the species depicted by <xref ref-type="bibr" rid="B57">Starmühlner and Edlauer (1957)</xref>. Unfortunately this species could not be found in Edlauer’s collection in NHMW (Anita Eschner, pers. comm.). The record for this species is kept until specimens from the original locality could be studied.
                        </p></tp:treatment-sec><ref-list><ref id="B57"><mixed-citation xmlns:xlink="http://www.w3.org/1999/xlink" xlink:type="simple"><person-group><name name-style="western"><surname>Starmühlner</surname><given-names>F</given-names></name><name name-style="western"><surname>Edlauer</surname><given-names>A</given-names></name></person-group> (<year>1957</year>)<source> Ergebnisse der Österreichischen Iran-Expedition 1949/50 (Mit Berücksichtigung der Ausbeute der Österreichischen Iran-Expedition 1956): Beiträge zur Kenntnis der Molluskenfauna des Iran. Sitzungsberichte der österreichischen Akademie der Wissenschaften, mathematisch-naturwissenschaftliche Klasse, Abteilung I, 166 (9/10): 435–494.</source></mixed-citation></ref><ref id="B51"><mixed-citation xmlns:xlink="http://www.w3.org/1999/xlink" xlink:type="simple"><person-group><name name-style="western"><surname>Radoman</surname><given-names>P</given-names></name></person-group> (<year>1983</year>)<source> Hydrobioidea a superfamily of Prosobranchia (Gastropoda). I. Systematics. Monographs 547, Serbian Academy of Sciences and Arts, 256 pp.</source></mixed-citation></ref></ref-list></tp:taxon-treatment>
