# Supplementary material for: The freshwater snails (Gastropoda) of Iran, with descriptions of two new genera and eight new species
Source: Zookeys. 2012 Sep 3;(219):11–61. doi: 10.3897/zookeys.219.3406 (PMC3433696; doi:10.3897/zookeys.219.3406)
Supplement: XML Treatment for Stenothyra arabica [file zookeys.219.3406-treatment43.xml]

<!DOCTYPE tp:taxon-treatment
  PUBLIC "-//TaxonX//DTD Taxonomic Treatment Publishing DTD v0 20100105//EN" "tax-treatment-NSO.dtd">
<tp:taxon-treatment xmlns:tp="http://www.plazi.org/taxpub"><tp:treatment-meta><mixed-citation publication-type="journal"><person-group><name><surname>Glöer</surname><given-names>Peter</given-names></name><name><surname>Pešić</surname><given-names>Vladimir</given-names></name></person-group><article-title>The freshwater snails (Gastropoda) of Iran, with descriptions of two new genera and eight new species</article-title><source>Zookeys</source><day>3</day><month>9</month><year>2012</year><volume>2012</volume><issue>219</issue><fpage>11</fpage><lpage>61</lpage><pub-id pub-id-type="doi">10.3897/zookeys.219.3406</pub-id></mixed-citation></tp:treatment-meta><tp:nomenclature><tp:taxon-name>
                            <tp:taxon-name-part taxon-name-part-type="genus">Stenothyra</tp:taxon-name-part>
                            <tp:taxon-name-part taxon-name-part-type="species">arabica</tp:taxon-name-part>
                        <object-id xmlns:xlink="http://www.w3.org/1999/xlink" xlink:type="simple">http://species-id.net/wiki/Stenothyra_arabica</object-id>
								</tp:taxon-name><tp:taxon-authority>Neubert, 1998</tp:taxon-authority></tp:nomenclature><tp:treatment-sec sec-type="Records from Iran"><title>Records from Iran.</title><p>Hormozgan Province (<xref ref-type="bibr" rid="B20">Ghasemi et al. 2011</xref>).
                        </p></tp:treatment-sec><tp:treatment-sec sec-type="Distribution"><title>Distribution.</title><p>Saudi-Arabia, Iran.</p></tp:treatment-sec><ref-list><ref id="B20"><mixed-citation xmlns:xlink="http://www.w3.org/1999/xlink" xlink:type="simple"><person-group><name name-style="western"><surname>Ghasemi</surname><given-names>S</given-names></name><name name-style="western"><surname>Zakaria</surname><given-names>M</given-names></name><name name-style="western"><surname>Mola Hoveizeh</surname><given-names>N</given-names></name></person-group> (<year>2011</year>)<article-title> Abundance of Molluscs (Gastropods) at Mangrove Forests of Iran.</article-title><source>Journal of American Science </source><volume>7</volume> (<issue>1</issue>): <fpage>660</fpage>-<lpage>669</lpage>.</mixed-citation></ref></ref-list></tp:taxon-treatment>
