# Supplementary material for: The freshwater snails (Gastropoda) of Iran, with descriptions of two new genera and eight new species
Source: Zookeys. 2012 Sep 3;(219):11–61. doi: 10.3897/zookeys.219.3406 (PMC3433696; doi:10.3897/zookeys.219.3406)
Supplement: XML Treatment for Gangetia (Iranothyra) uzielliana [file zookeys.219.3406-treatment44.xml]

<!DOCTYPE tp:taxon-treatment
  PUBLIC "-//TaxonX//DTD Taxonomic Treatment Publishing DTD v0 20100105//EN" "tax-treatment-NSO.dtd">
<tp:taxon-treatment xmlns:tp="http://www.plazi.org/taxpub"><tp:treatment-meta><mixed-citation publication-type="journal"><person-group><name><surname>Glöer</surname><given-names>Peter</given-names></name><name><surname>Pešić</surname><given-names>Vladimir</given-names></name></person-group><article-title>The freshwater snails (Gastropoda) of Iran, with descriptions of two new genera and eight new species</article-title><source>Zookeys</source><day>3</day><month>9</month><year>2012</year><volume>2012</volume><issue>219</issue><fpage>11</fpage><lpage>61</lpage><pub-id pub-id-type="doi">10.3897/zookeys.219.3406</pub-id></mixed-citation></tp:treatment-meta><tp:nomenclature><tp:taxon-name>
                            <tp:taxon-name-part taxon-name-part-type="genus">Gangetia</tp:taxon-name-part>
                            (<tp:taxon-name-part taxon-name-part-type="subgenus">Iranothyra</tp:taxon-name-part>)
                            <tp:taxon-name-part taxon-name-part-type="species">uzielliana</tp:taxon-name-part>
                        <object-id xmlns:xlink="http://www.w3.org/1999/xlink" xlink:type="simple">http://species-id.net/wiki/Gangetia_uzielliana</object-id>
								</tp:taxon-name><tp:taxon-authority>(Issel, 1866)</tp:taxon-authority></tp:nomenclature><tp:treatment-sec sec-type="Records from Iran"><title>Records from Iran.</title><p>Kerman province (as <italic><tp:taxon-name>Bythinia uzielliana</tp:taxon-name></italic>: <xref ref-type="bibr" rid="B32">Issel 1866</xref>,<xref ref-type="bibr" rid="B35">Martens 1874</xref>), as <italic><tp:taxon-name>Hydrobia uzielliana</tp:taxon-name></italic>:<xref ref-type="bibr" rid="B7">Biggs (1936</xref>, <xref ref-type="bibr" rid="B8">1937</xref>), (as <italic><tp:taxon-name>Pseudamnicola uzelliana</tp:taxon-name></italic>:<xref ref-type="bibr" rid="B57">Starmühlner and Edlauer (1957)</xref>, (as <italic><tp:taxon-name>Pseudamnicola uzelliana</tp:taxon-name></italic>: <xref ref-type="bibr" rid="B55">Starmühlner (1961</xref>, <xref ref-type="bibr" rid="B56">1965</xref>); Fars province (as <italic><tp:taxon-name>Pseudamnicola uzelliana</tp:taxon-name></italic>: <xref ref-type="bibr" rid="B57">Starmühlner and Edlauer (1957)</xref>, (as <italic><tp:taxon-name>Pseudamnicola uzelliana</tp:taxon-name></italic>: <xref ref-type="bibr" rid="B55">Starmühlner and Edlauer (1961</xref>, <xref ref-type="bibr" rid="B56">1965</xref>).
                        </p></tp:treatment-sec><tp:treatment-sec sec-type="Rejected records"><title>Rejected records.</title><p>Yazd Province (as <italic><tp:taxon-name>Pseudamnicola uzelliana</tp:taxon-name></italic>: <xref ref-type="bibr" rid="B57">Starmühlner and Edlauer 1957</xref>).
                        </p></tp:treatment-sec><tp:treatment-sec sec-type="Remarks"><title>Remarks.</title><p><xref ref-type="bibr" rid="B54">Schütt (1973)</xref> classified this species in the genus <italic><tp:taxon-name>Gangetia</tp:taxon-name></italic> and introduced the new subgenus <italic><tp:taxon-name>Iranothyra</tp:taxon-name></italic> Schütt, 1973. <xref ref-type="bibr" rid="B39">Mansoorian (1994)</xref> reported <italic><tp:taxon-name>Gangetia uzielliana</tp:taxon-name></italic> with some doubts. However, his species clearly differs from the topotype of <italic><tp:taxon-name>Gangetia uzielliana</tp:taxon-name></italic> illustrated by <xref ref-type="bibr" rid="B54">Schütt (1973)</xref>. Most probably, the species recorded by <xref ref-type="bibr" rid="B39">Mansoorian (1994)</xref> under this name represents an undescribed new species (<xref ref-type="bibr" rid="B26">Glöer and Pešić 2009</xref>).
                        </p></tp:treatment-sec><tp:treatment-sec sec-type="Distribution"><title>Distribution.</title><p>Iran.</p></tp:treatment-sec><ref-list><ref id="B32"><mixed-citation xmlns:xlink="http://www.w3.org/1999/xlink" xlink:type="simple"><!--PageBreak--><person-group><name name-style="western"><surname>Issel</surname><given-names>A</given-names></name></person-group> (<year>1865</year>)<source> Catalogo dei Molluschi raccolti dalla Missione Italiana in Persia, aggiuntavi la descrizione delle specie nuove o poco note. Memorie della Reale Accademia delle Scienze di Torino, (Ser. II) 23 [1866]: 387–439, 3 tavv. Torino. [Separatum: pp. 1–55, 3 tavv. Stamperia Reale, Torino 1865.]</source></mixed-citation></ref><ref id="B35"><mixed-citation xmlns:xlink="http://www.w3.org/1999/xlink" xlink:type="simple"><person-group><name name-style="western"><surname>Martens</surname><given-names>E von</given-names></name></person-group> (<year>1874</year>)<source> Ueber vorderasiatische Conchylien nach den Sammlungen des Prof. Hausknecht. Novitates conchologicae. Supplement V.: 63–82 (Gastropoda).</source></mixed-citation></ref><ref id="B7"><mixed-citation xmlns:xlink="http://www.w3.org/1999/xlink" xlink:type="simple"><person-group><name name-style="western"><surname>Biggs</surname><given-names>HEJ</given-names></name></person-group> (<year>1936</year>)<article-title> Collecting Mollusca on the Iranian Plateau.</article-title><source>The Nautilus </source><volume>50</volume>: <fpage>8</fpage>-<lpage>13</lpage>.</mixed-citation></ref><ref id="B8"><mixed-citation xmlns:xlink="http://www.w3.org/1999/xlink" xlink:type="simple"><person-group><name name-style="western"><surname>Biggs</surname><given-names>HEJ</given-names></name></person-group> (<year>1937</year>)<article-title> Mollusca of the Iranian Plateau.</article-title><source>Journal of Conchology </source><volume>20</volume>: <fpage>342</fpage>-<lpage>350</lpage>.</mixed-citation></ref><ref id="B57"><mixed-citation xmlns:xlink="http://www.w3.org/1999/xlink" xlink:type="simple"><person-group><name name-style="western"><surname>Starmühlner</surname><given-names>F</given-names></name><name name-style="western"><surname>Edlauer</surname><given-names>A</given-names></name></person-group> (<year>1957</year>)<source> Ergebnisse der Österreichischen Iran-Expedition 1949/50 (Mit Berücksichtigung der Ausbeute der Österreichischen Iran-Expedition 1956): Beiträge zur Kenntnis der Molluskenfauna des Iran. Sitzungsberichte der österreichischen Akademie der Wissenschaften, mathematisch-naturwissenschaftliche Klasse, Abteilung I, 166 (9/10): 435–494.</source></mixed-citation></ref><ref id="B55"><mixed-citation xmlns:xlink="http://www.w3.org/1999/xlink" xlink:type="simple"><person-group><name name-style="western"><surname>Starmühlner</surname><given-names>F</given-names></name></person-group> (<year>1961</year>)<article-title> Eine kleine Molluskenausbeute aus Nord- und Ostiran.</article-title><source>Sitzungsberichte der österreichischen Akademie der Wissenschaften, mathematisch-naturwissenschaftliche Klasse, Abteilung I, </source><volume>170</volume>(<issue>3–4</issue>): <fpage>89</fpage>-<lpage>99</lpage>.</mixed-citation></ref><ref id="B56"><mixed-citation xmlns:xlink="http://www.w3.org/1999/xlink" xlink:type="simple"><person-group><name name-style="western"><surname>Starmühlner</surname><given-names>F</given-names></name></person-group> (<year>1965</year>)<article-title> Eine weiterer Beitrag zur Wassermolluskenfauna des Iran.</article-title><source>Sitzungsberichte der österreichischen Akademie der Wissenschaften, mathematisch-naturwissenschaftliche Klasse, Abteilung I, </source><volume>174</volume>(<issue>5–6</issue>): <fpage>171</fpage>-<lpage>183</lpage>.</mixed-citation></ref><ref id="B54"><mixed-citation xmlns:xlink="http://www.w3.org/1999/xlink" xlink:type="simple"><person-group><name name-style="western"><surname>Schütt</surname><given-names>H</given-names></name></person-group> (<year>1973</year>)<article-title> Einige Süsswassermollusken der zentralen Hochtäler Westasiens.</article-title><source>Basteria </source><volume>37</volume>: <fpage>31</fpage>-<lpage>38</lpage>.</mixed-citation></ref><ref id="B39"><mixed-citation xmlns:xlink="http://www.w3.org/1999/xlink" xlink:type="simple"><person-group><name name-style="western"><surname>Mansoorian</surname><given-names>A</given-names></name></person-group> (<year>1994</year>)<source> Freshwater snails of Iran. Scientific publication of School of Public Health &amp; Institute of Public Health Research, Technical series 2145: 1374.</source></mixed-citation></ref><ref id="B26"><mixed-citation xmlns:xlink="http://www.w3.org/1999/xlink" xlink:type="simple"><person-group><name name-style="western"><surname>Glöer</surname><given-names>P</given-names></name><name name-style="western"><surname>Pešić</surname><given-names>V</given-names></name></person-group> (<year>2009</year>)<article-title> New freshwater gastropod species of the Iran (Gastropoda: Stenothyridae, Bithyniidae, Hydrobiidae).</article-title><source>Mollusca </source><volume>27</volume> (<issue>1</issue>): <fpage>33</fpage>-<lpage>39</lpage>.</mixed-citation></ref></ref-list></tp:taxon-treatment>
