# Supplementary material for: The freshwater snails (Gastropoda) of Iran, with descriptions of two new genera and eight new species
Source: Zookeys. 2012 Sep 3;(219):11–61. doi: 10.3897/zookeys.219.3406 (PMC3433696; doi:10.3897/zookeys.219.3406)
Supplement: XML Treatment for Valvata nowshahrensis [file zookeys.219.3406-treatment48.xml]

<!DOCTYPE tp:taxon-treatment
  PUBLIC "-//TaxonX//DTD Taxonomic Treatment Publishing DTD v0 20100105//EN" "tax-treatment-NSO.dtd">
<tp:taxon-treatment xmlns:tp="http://www.plazi.org/taxpub"><tp:treatment-meta><mixed-citation publication-type="journal"><person-group><name><surname>Glöer</surname><given-names>Peter</given-names></name><name><surname>Pešić</surname><given-names>Vladimir</given-names></name></person-group><article-title>The freshwater snails (Gastropoda) of Iran, with descriptions of two new genera and eight new species</article-title><source>Zookeys</source><day>3</day><month>9</month><year>2012</year><volume>2012</volume><issue>219</issue><fpage>11</fpage><lpage>61</lpage><pub-id pub-id-type="doi">10.3897/zookeys.219.3406</pub-id></mixed-citation></tp:treatment-meta><tp:nomenclature><tp:taxon-name>
                            <tp:taxon-name-part taxon-name-part-type="genus">Valvata</tp:taxon-name-part>
                            <tp:taxon-name-part taxon-name-part-type="species">nowshahrensis</tp:taxon-name-part>
                        <object-id xmlns:xlink="http://www.w3.org/1999/xlink" xlink:type="simple">urn:lsid:zoobank.org:act:944E6EE3-B23C-43FB-A305-882A4D4CF3D9</object-id>
								<object-id xmlns:xlink="http://www.w3.org/1999/xlink" xlink:type="simple">http://species-id.net/wiki/Valvata_nowshahrensis</object-id>
								</tp:taxon-name><tp:taxon-status xmlns:xlink="http://www.w3.org/1999/xlink" xlink:type="simple">sp. n.</tp:taxon-status><xref ref-type="fig" rid="F14">Fig. 14a–c</xref></tp:nomenclature><tp:treatment-sec sec-type="Type locality"><title>Type locality.</title><p>Mazandaran Province, Nowshahr city, pond near the Caspian See, <named-content xmlns:xlink="http://www.w3.org/1999/xlink" content-type="dwc:verbatimCoordinates" xlink:type="simple">51°31'E, 36°38'N</named-content>, 18 June 2005.
                        </p></tp:treatment-sec><tp:treatment-sec sec-type="Holotype"><title>Holotype</title><p>(ZMH 79376): Shell diameter 3.3 mm, height 2.3 mm.</p></tp:treatment-sec><tp:treatment-sec sec-type="Paratypes"><title>Paratypes</title><p>(ZMH 79377): 2 specimens from type locality; [2 ex.], Kermanshah Province: IR105-05.</p></tp:treatment-sec><tp:treatment-sec sec-type="Etymology"><title>Etymology.</title><p>Named after the region, where the species was collected.</p></tp:treatment-sec><tp:treatment-sec sec-type="Description"><title>Description.</title><p>The yellowish shell is translucent with 3 circular whorls. The umbilicus is wide, and the first whorl is visible through the umbilicus. The surface is glossy with very fine ribs. Shell diameter 3.2–3.3 mm, height 2.3 mm.</p></tp:treatment-sec><tp:treatment-sec sec-type="Differentiating features"><title>Differentiating features.</title><p>The new species can be distinguished from <italic><tp:taxon-name>Valvata piscinalis</tp:taxon-name></italic> by its larger umbilicus and from <italic><tp:taxon-name>Valvata cristata</tp:taxon-name></italic> by its higher spire.
                        </p></tp:treatment-sec><tp:treatment-sec sec-type="Remarks"><title>Remarks.</title><p>This species has possibly been depicted by <xref ref-type="bibr" rid="B39">Mansoorian (1994)</xref> and confused with <italic><tp:taxon-name>Valvata cristata</tp:taxon-name></italic>.
                        </p></tp:treatment-sec><tp:treatment-sec sec-type="Associated species"><title>Associated species.</title><p><italic><tp:taxon-name>Pseudobithynia mazandaranensis</tp:taxon-name></italic> sp. n.,<italic><tp:taxon-name>Planorbis carinatus</tp:taxon-name></italic>, <italic><tp:taxon-name>Anisus</tp:taxon-name></italic> sp., <italic><tp:taxon-name>Valvata cristata</tp:taxon-name></italic>, <italic><tp:taxon-name>Hippeutis complanatus</tp:taxon-name></italic>
                        </p></tp:treatment-sec><tp:treatment-sec sec-type="Distribution"><title>Distribution.</title><p>Iran: Mazandaran and Kermanshah Provinces.<!--PageBreak--></p><fig id="F14" position="float" orientation="portrait"><label>Figure 14.</label><caption><p><italic><tp:taxon-name>Valvata nowshahrensis</tp:taxon-name></italic> sp. n. <bold>a</bold> shell <bold>b</bold> ventral view on the umbilicus <bold>c</bold> head with penis in situ.</p></caption><graphic xmlns:xlink="http://www.w3.org/1999/xlink" xlink:href="ZooKeys-219-011-g014.jpg" position="float" orientation="portrait" xlink:type="simple"/></fig></tp:treatment-sec><ref-list><ref id="B39"><mixed-citation xmlns:xlink="http://www.w3.org/1999/xlink" xlink:type="simple"><person-group><name name-style="western"><surname>Mansoorian</surname><given-names>A</given-names></name></person-group> (<year>1994</year>)<source> Freshwater snails of Iran. Scientific publication of School of Public Health &amp; Institute of Public Health Research, Technical series 2145: 1374.</source></mixed-citation></ref></ref-list></tp:taxon-treatment>
