# Supplementary material for: The freshwater snails (Gastropoda) of Iran, with descriptions of two new genera and eight new species
Source: Zookeys. 2012 Sep 3;(219):11–61. doi: 10.3897/zookeys.219.3406 (PMC3433696; doi:10.3897/zookeys.219.3406)
Supplement: XML Treatment for Acroloxus pseudolacustris [file zookeys.219.3406-treatment50.xml]

<!DOCTYPE tp:taxon-treatment
  PUBLIC "-//TaxonX//DTD Taxonomic Treatment Publishing DTD v0 20100105//EN" "tax-treatment-NSO.dtd">
<tp:taxon-treatment xmlns:tp="http://www.plazi.org/taxpub"><tp:treatment-meta><mixed-citation publication-type="journal"><person-group><name><surname>Glöer</surname><given-names>Peter</given-names></name><name><surname>Pešić</surname><given-names>Vladimir</given-names></name></person-group><article-title>The freshwater snails (Gastropoda) of Iran, with descriptions of two new genera and eight new species</article-title><source>Zookeys</source><day>3</day><month>9</month><year>2012</year><volume>2012</volume><issue>219</issue><fpage>11</fpage><lpage>61</lpage><pub-id pub-id-type="doi">10.3897/zookeys.219.3406</pub-id></mixed-citation></tp:treatment-meta><tp:nomenclature><tp:taxon-name>
                            <tp:taxon-name-part taxon-name-part-type="genus">Acroloxus</tp:taxon-name-part>
                            <tp:taxon-name-part taxon-name-part-type="species">pseudolacustris</tp:taxon-name-part>
                        <object-id xmlns:xlink="http://www.w3.org/1999/xlink" xlink:type="simple">urn:lsid:zoobank.org:act:83575F59-E417-44D3-8F6D-A5DB45EA2B21</object-id>
								<object-id xmlns:xlink="http://www.w3.org/1999/xlink" xlink:type="simple">http://species-id.net/wiki/Acroloxus_pseudolacustris</object-id>
								</tp:taxon-name><tp:taxon-status xmlns:xlink="http://www.w3.org/1999/xlink" xlink:type="simple">sp. n.</tp:taxon-status><xref ref-type="fig" rid="F15">Fig. 15a–b</xref></tp:nomenclature><tp:treatment-sec sec-type="Type locality"><title>Type locality.</title><p>Gilan Province, IR82-05, Bandar Anzali Lagoon, <named-content xmlns:xlink="http://www.w3.org/1999/xlink" content-type="dwc:verbatimCoordinates" xlink:type="simple">49°27'E, 37°26'N</named-content>, 16 June 2008.
                        </p></tp:treatment-sec><tp:treatment-sec sec-type="Holotype"><title>Holotype</title><p>(ZMH 79378): Shell length 4.0 mm, width 2.0 mm, height 0.9 mm.</p></tp:treatment-sec><tp:treatment-sec sec-type="Paratypes"><title>Paratypes.</title><p>2 ex., NMB 11516a “<italic><tp:taxon-name>Acroloxus lacustris</tp:taxon-name></italic>” zwischen Nika und Aschref, 10 m ü. M., Drs. A. Erni &amp; R. Buxtorf leg. 22.X.1931.
                        </p></tp:treatment-sec><tp:treatment-sec sec-type="Etymology"><title>Etymology.</title><p>Named for its resemblance with <italic><tp:taxon-name>Acroloxus lacustris</tp:taxon-name></italic>.
                        </p></tp:treatment-sec><tp:treatment-sec sec-type="Description"><title>Description.</title><p>The oval limpet shell is transparent. The apex is blunt and bent to the left side (<xref ref-type="fig" rid="F15">Figs 15a–b</xref>).
                        </p></tp:treatment-sec><tp:treatment-sec sec-type="Differentiating features"><title>Differentiating features.</title><p>The new species resembles <italic><tp:taxon-name>Acroloxus lacustris</tp:taxon-name></italic>, which can be easily distinguished by the shape of apex, which is always acute and not blunt (<xref ref-type="fig" rid="F15">Figs 15c–d</xref>) like in the new species. From Russia, no <italic><tp:taxon-name>Acroloxus</tp:taxon-name></italic> sp. with a blunt apex is known (Vinarski, pers. comm.).
                        </p></tp:treatment-sec><tp:treatment-sec sec-type="Remark"><title>Remark.</title><p>An analysis of the two specimens from Forcart’s collection (NMB 11516a) identified as <italic><tp:taxon-name>Acroloxus lacustris</tp:taxon-name></italic> from Mazandaran Province shows that these specimens belong to <italic><tp:taxon-name>Acroloxus pseudolacustris</tp:taxon-name></italic> sp. n.
                        </p></tp:treatment-sec><tp:treatment-sec sec-type="Associated species"><title>Associated species.</title><p><italic><tp:taxon-name>Haitia acuta</tp:taxon-name></italic>.
                        </p></tp:treatment-sec><tp:treatment-sec sec-type="Distribution"><title>Distribution.</title><p>Iran: Gilan and Mazandaran Provinces.</p><fig id="F15" position="float" orientation="portrait"><label>Figure 15.</label><caption><p><bold>a–b</bold> <italic><tp:taxon-name>Acroloxus pseudolacustris</tp:taxon-name></italic> sp. n.: shell <bold>c–d</bold> <italic><tp:taxon-name>Acroloxus lacustris</tp:taxon-name></italic> (from Hamburg, Germany): shell.</p></caption><graphic xmlns:xlink="http://www.w3.org/1999/xlink" xlink:href="ZooKeys-219-011-g015.jpg" position="float" orientation="portrait" xlink:type="simple"/></fig></tp:treatment-sec></tp:taxon-treatment>
