# Supplementary material for: The freshwater snails (Gastropoda) of Iran, with descriptions of two new genera and eight new species
Source: Zookeys. 2012 Sep 3;(219):11–61. doi: 10.3897/zookeys.219.3406 (PMC3433696; doi:10.3897/zookeys.219.3406)
Supplement: XML Treatment for Radix [file zookeys.219.3406-treatment51.xml]

<!DOCTYPE tp:taxon-treatment
  PUBLIC "-//TaxonX//DTD Taxonomic Treatment Publishing DTD v0 20100105//EN" "tax-treatment-NSO.dtd">
<tp:taxon-treatment xmlns:tp="http://www.plazi.org/taxpub"><tp:treatment-meta><mixed-citation publication-type="journal"><person-group><name><surname>Glöer</surname><given-names>Peter</given-names></name><name><surname>Pešić</surname><given-names>Vladimir</given-names></name></person-group><article-title>The freshwater snails (Gastropoda) of Iran, with descriptions of two new genera and eight new species</article-title><source>Zookeys</source><day>3</day><month>9</month><year>2012</year><volume>2012</volume><issue>219</issue><fpage>11</fpage><lpage>61</lpage><pub-id pub-id-type="doi">10.3897/zookeys.219.3406</pub-id></mixed-citation></tp:treatment-meta><tp:nomenclature><label>Genus</label><tp:taxon-name>
                            <tp:taxon-name-part taxon-name-part-type="genus">Radix</tp:taxon-name-part>
                        <object-id xmlns:xlink="http://www.w3.org/1999/xlink" xlink:type="simple">http://species-id.net/wiki/Radix</object-id>
								</tp:taxon-name><tp:taxon-authority>Montfort, 1810</tp:taxon-authority></tp:nomenclature><tp:treatment-sec sec-type="Type species"><title>Type species.</title><p><italic><tp:taxon-name>Helix auricularia</tp:taxon-name></italic> Linnaeus, 1758
                        </p></tp:treatment-sec><tp:treatment-sec sec-type="Remarks"><title>Remarks.</title><p><xref ref-type="bibr" rid="B31">Hubendick (1951)</xref> grouped most <italic><tp:taxon-name>Radix</tp:taxon-name></italic> spp. from the Near East (i.e. <italic><tp:taxon-name>Radix tenera</tp:taxon-name></italic>, <italic><tp:taxon-name>Radix euphratica</tp:taxon-name></italic> – «Mesopotamia», <italic><tp:taxon-name>Radix bactriana</tp:taxon-name></italic> - Afghanistan, <italic><tp:taxon-name>Radix gedrosiana</tp:taxon-name></italic> - Iran, <italic><tp:taxon-name>Radix rectilabrum</tp:taxon-name></italic> - Seistan and Baluchistan, <italic><tp:taxon-name>Radix persica</tp:taxon-name></italic> - Iran and <italic><tp:taxon-name>Radix acuminata</tp:taxon-name></italic> - (Bengal, India) under the palaearctic <italic><tp:taxon-name>Radix auricularia</tp:taxon-name></italic>, but from Europe he lumped all <italic><tp:taxon-name>Radix</tp:taxon-name></italic> spp.<!--PageBreak--> together in three species. Today, five <italic><tp:taxon-name>Radix</tp:taxon-name></italic> species are known from Europe, confirmed by molecular (<xref ref-type="bibr" rid="B49">Pfenninger et al. 2006</xref>, <xref ref-type="bibr" rid="B53">Schniebs et al. 2011</xref>) and anatomical studies (<xref ref-type="bibr" rid="B22">Glöer 2002</xref>). Only a few species can be distinguished by the shells alone (e.g. <italic><tp:taxon-name>Radix ampla</tp:taxon-name></italic>, <italic><tp:taxon-name>Radix auricularia</tp:taxon-name></italic>). Most species show a large morphological plasticity in the shape of the shell, so this character cannot be used for distinguishing species. <xref ref-type="bibr" rid="B3">Ananndale and Prashad (1919)</xref> and <xref ref-type="bibr" rid="B4">Annandale and Rao (1923)</xref> provided anatomical data of <italic><tp:taxon-name>Radix</tp:taxon-name></italic> spp., but these drawings are not suitable enough to identify the <italic><tp:taxon-name>Radix</tp:taxon-name></italic> spp. found by us in Iran. The diagnostic features and taxonomic relationship of the Iranian <italic><tp:taxon-name>Radix</tp:taxon-name></italic> species require further revision and particularly the application of molecular techniques with topotypes of the species. The following list of <italic><tp:taxon-name>Radix</tp:taxon-name></italic> species contains the hitherto recorded nominal species, their taxonomic status remains to be explored.
                        </p></tp:treatment-sec><ref-list><ref id="B31"><mixed-citation xmlns:xlink="http://www.w3.org/1999/xlink" xlink:type="simple"><person-group><name name-style="western"><surname>Hubendick</surname><given-names>B</given-names></name></person-group> (<year>1951</year>)<article-title> Recent Lymnaeidae. Their variation, morphology, taxonomy, nomenclature and distribution. Kungliga Svenska Vetenskapsakademiens Handlingar.</article-title><source>Fjärde Serien</source><volume>3</volume> (<issue>1</issue>): <fpage>1</fpage>-<lpage>223</lpage>.</mixed-citation></ref><ref id="B49"><mixed-citation xmlns:xlink="http://www.w3.org/1999/xlink" xlink:type="simple"><person-group><name name-style="western"><surname>Pfenninger</surname><given-names>M</given-names></name><name name-style="western"><surname>Cordellier</surname><given-names>M</given-names></name><name name-style="western"><surname>Streit</surname><given-names>B</given-names></name></person-group> (<year>2006</year>)<source> Comparing the efficacy of morphologic and DNA-based taxonomy in the freshwater gastropod genus <italic>Radix</italic> (Basommatophora, Pulmonata). BiomedCentral Evolutionary Biology 14 pp. BMC Evolutionary Biology2006, 6:100 </source>doi: <ext-link ext-link-type="uri" xlink:href="http://dx.doi.org/10.1186/1471-2148-6-100" xlink:type="simple">10.1186/1471-2148-6-100</ext-link></mixed-citation></ref><ref id="B53"><mixed-citation xmlns:xlink="http://www.w3.org/1999/xlink" xlink:type="simple"><person-group><name name-style="western"><surname>Schniebs</surname><given-names>K</given-names></name><name name-style="western"><surname>Glöer</surname><given-names>P</given-names></name><name name-style="western"><surname>Vinarski</surname><given-names>MV</given-names></name><name name-style="western"><surname>Hundsdoerfer</surname><given-names>AK</given-names></name></person-group> (<year>2011</year>)<article-title> Intraspecific morphological and genetic variability in <italic>Radix balthica</italic> (Linnaeus 1758) (Gastropoda: Basommatophora: Lymnaeidae) with morphological comparison to other European <italic>Radix</italic> species.</article-title><source>Journal of Conchology </source><volume>40</volume> (<issue>6</issue>): <fpage>657</fpage>-<lpage>678</lpage>.</mixed-citation></ref><ref id="B22"><mixed-citation xmlns:xlink="http://www.w3.org/1999/xlink" xlink:type="simple"><person-group><name name-style="western"><surname>Glöer</surname><given-names>P</given-names></name></person-group> (<year>2002</year>)<article-title> Die Süßwassergastropoden Nord- und Mitteleuropas. Bestimmungsschlüssel, Lebensweise, Verbreitung.</article-title><source>Die Tierwelt Deutschlands</source>, <volume>73</volume>, <lpage>327</lpage> pp.</mixed-citation></ref><ref id="B3"><mixed-citation xmlns:xlink="http://www.w3.org/1999/xlink" xlink:type="simple"><person-group><name name-style="western"><surname>Annandale</surname><given-names>N</given-names></name><name name-style="western"><surname>Prashad</surname><given-names>B</given-names></name></person-group> (<year>1919</year>)<article-title> The Mollusca Fauna of the Inland Waters of Baluchistan and of Seistan.</article-title><source>Records of the Indian Museum </source><volume>18</volume>: <fpage>18</fpage>-<lpage>62</lpage>.</mixed-citation></ref><ref id="B4"><mixed-citation xmlns:xlink="http://www.w3.org/1999/xlink" xlink:type="simple"><person-group><name name-style="western"><surname>Annandale</surname><given-names>N</given-names></name><name name-style="western"><surname>Rao</surname><given-names>HS</given-names></name></person-group> (<year>1925</year>)<article-title> Materials for a revision of the recent Indian Lymnaeidae (Mollusca Pulmonata).</article-title><source>Records of the Indian Museum </source><volume>27</volume>: <fpage>137</fpage>-<lpage>189</lpage>.</mixed-citation></ref></ref-list></tp:taxon-treatment>
