# Supplementary material for: The freshwater snails (Gastropoda) of Iran, with descriptions of two new genera and eight new species
Source: Zookeys. 2012 Sep 3;(219):11–61. doi: 10.3897/zookeys.219.3406 (PMC3433696; doi:10.3897/zookeys.219.3406)
Supplement: XML Treatment for Radix persica [file zookeys.219.3406-treatment52.xml]

<!DOCTYPE tp:taxon-treatment
  PUBLIC "-//TaxonX//DTD Taxonomic Treatment Publishing DTD v0 20100105//EN" "tax-treatment-NSO.dtd">
<tp:taxon-treatment xmlns:tp="http://www.plazi.org/taxpub"><tp:treatment-meta><mixed-citation publication-type="journal"><person-group><name><surname>Glöer</surname><given-names>Peter</given-names></name><name><surname>Pešić</surname><given-names>Vladimir</given-names></name></person-group><article-title>The freshwater snails (Gastropoda) of Iran, with descriptions of two new genera and eight new species</article-title><source>Zookeys</source><day>3</day><month>9</month><year>2012</year><volume>2012</volume><issue>219</issue><fpage>11</fpage><lpage>61</lpage><pub-id pub-id-type="doi">10.3897/zookeys.219.3406</pub-id></mixed-citation></tp:treatment-meta><tp:nomenclature><tp:taxon-name>
                            <tp:taxon-name-part taxon-name-part-type="genus">Radix</tp:taxon-name-part>
                            <tp:taxon-name-part taxon-name-part-type="species">persica</tp:taxon-name-part>
                        <object-id xmlns:xlink="http://www.w3.org/1999/xlink" xlink:type="simple">http://species-id.net/wiki/Radix_persica</object-id>
								</tp:taxon-name><tp:taxon-authority>(Issel, 1865)</tp:taxon-authority><xref ref-type="fig" rid="F16">Fig. 16a</xref></tp:nomenclature><tp:treatment-sec sec-type="Records from Iran"><title>Records from Iran.</title><p>Kerman Province – “<italic><tp:taxon-name>Limnaea auricularia</tp:taxon-name></italic> var. <italic>persica”</italic> <xref ref-type="bibr" rid="B32">Issel (1865)</xref>, “<italic><tp:taxon-name>Limnaea auricularia</tp:taxon-name></italic> var. <italic>persica”</italic> <xref ref-type="bibr" rid="B35">Martens (1874)</xref>; Seistan and Baluchestan Province (as <italic><tp:taxon-name>Limnaea auricularia</tp:taxon-name></italic> var. <italic>persica</italic>: <xref ref-type="bibr" rid="B3">Annandale and Prashad 1919</xref>); Isfahan Province (as <italic><tp:taxon-name>Lymnaea persica</tp:taxon-name></italic>:<xref ref-type="bibr" rid="B8">Biggs 1937</xref>).
                        </p></tp:treatment-sec><tp:treatment-sec sec-type="New records"><title>New records.</title><p>Markazi Province:IR27-07 [7 ex.]</p></tp:treatment-sec><tp:treatment-sec sec-type="Distribution"><title>Distribution.</title><p>South Iran.</p><fig id="F16" position="float" orientation="portrait"><label>Figure 16.</label><caption><p>The <tp:taxon-name>Lymnaeidae</tp:taxon-name> of Iran. <bold>a</bold> <italic><tp:taxon-name>Radix persica</tp:taxon-name></italic> (IR27-07) <bold>b–d</bold> <italic><tp:taxon-name>Radix bactriana</tp:taxon-name></italic> (<bold>b</bold> IR03-05 <bold>c</bold> IR87-05 <bold>d</bold> IR88-05 <bold>e</bold> IR91-05) <bold>f</bold> <italic><tp:taxon-name>Radix persica</tp:taxon-name></italic> (IR107-05) <bold>g</bold> <italic><tp:taxon-name>Radix iranica</tp:taxon-name></italic> (IR89-05) <bold>h</bold> <italic><tp:taxon-name>Radix</tp:taxon-name></italic> sp. <bold>i</bold> <italic><tp:taxon-name>Radix</tp:taxon-name></italic> sp. <bold>k</bold> <italic><tp:taxon-name>Galba truncatula</tp:taxon-name></italic> (IR62-05) <bold>l</bold> <italic><tp:taxon-name>Galba schirazensis</tp:taxon-name></italic>.</p></caption><graphic xmlns:xlink="http://www.w3.org/1999/xlink" xlink:href="ZooKeys-219-011-g016.jpg" position="float" orientation="portrait" xlink:type="simple"/></fig></tp:treatment-sec><ref-list><ref id="B32"><mixed-citation xmlns:xlink="http://www.w3.org/1999/xlink" xlink:type="simple"><!--PageBreak--><person-group><name name-style="western"><surname>Issel</surname><given-names>A</given-names></name></person-group> (<year>1865</year>)<source> Catalogo dei Molluschi raccolti dalla Missione Italiana in Persia, aggiuntavi la descrizione delle specie nuove o poco note. Memorie della Reale Accademia delle Scienze di Torino, (Ser. II) 23 [1866]: 387–439, 3 tavv. Torino. [Separatum: pp. 1–55, 3 tavv. Stamperia Reale, Torino 1865.]</source></mixed-citation></ref><ref id="B35"><mixed-citation xmlns:xlink="http://www.w3.org/1999/xlink" xlink:type="simple"><person-group><name name-style="western"><surname>Martens</surname><given-names>E von</given-names></name></person-group> (<year>1874</year>)<source> Ueber vorderasiatische Conchylien nach den Sammlungen des Prof. Hausknecht. Novitates conchologicae. Supplement V.: 63–82 (Gastropoda).</source></mixed-citation></ref><ref id="B3"><mixed-citation xmlns:xlink="http://www.w3.org/1999/xlink" xlink:type="simple"><person-group><name name-style="western"><surname>Annandale</surname><given-names>N</given-names></name><name name-style="western"><surname>Prashad</surname><given-names>B</given-names></name></person-group> (<year>1919</year>)<article-title> The Mollusca Fauna of the Inland Waters of Baluchistan and of Seistan.</article-title><source>Records of the Indian Museum </source><volume>18</volume>: <fpage>18</fpage>-<lpage>62</lpage>.</mixed-citation></ref><ref id="B8"><mixed-citation xmlns:xlink="http://www.w3.org/1999/xlink" xlink:type="simple"><person-group><name name-style="western"><surname>Biggs</surname><given-names>HEJ</given-names></name></person-group> (<year>1937</year>)<article-title> Mollusca of the Iranian Plateau.</article-title><source>Journal of Conchology </source><volume>20</volume>: <fpage>342</fpage>-<lpage>350</lpage>.</mixed-citation></ref></ref-list></tp:taxon-treatment>
