# Supplementary material for: The freshwater snails (Gastropoda) of Iran, with descriptions of two new genera and eight new species
Source: Zookeys. 2012 Sep 3;(219):11–61. doi: 10.3897/zookeys.219.3406 (PMC3433696; doi:10.3897/zookeys.219.3406)
Supplement: XML Treatment for Radix lagotis [file zookeys.219.3406-treatment59.xml]

<!DOCTYPE tp:taxon-treatment
  PUBLIC "-//TaxonX//DTD Taxonomic Treatment Publishing DTD v0 20100105//EN" "tax-treatment-NSO.dtd">
<tp:taxon-treatment xmlns:tp="http://www.plazi.org/taxpub"><tp:treatment-meta><mixed-citation publication-type="journal"><person-group><name><surname>Glöer</surname><given-names>Peter</given-names></name><name><surname>Pešić</surname><given-names>Vladimir</given-names></name></person-group><article-title>The freshwater snails (Gastropoda) of Iran, with descriptions of two new genera and eight new species</article-title><source>Zookeys</source><day>3</day><month>9</month><year>2012</year><volume>2012</volume><issue>219</issue><fpage>11</fpage><lpage>61</lpage><pub-id pub-id-type="doi">10.3897/zookeys.219.3406</pub-id></mixed-citation></tp:treatment-meta><tp:nomenclature><tp:taxon-name>
                            <tp:taxon-name-part taxon-name-part-type="genus">Radix</tp:taxon-name-part>
                            <tp:taxon-name-part taxon-name-part-type="species">lagotis</tp:taxon-name-part>
                        <object-id xmlns:xlink="http://www.w3.org/1999/xlink" xlink:type="simple">http://species-id.net/wiki/Radix_lagotis</object-id>
								</tp:taxon-name><tp:taxon-authority>(Schrank, 1803)</tp:taxon-authority></tp:nomenclature><tp:treatment-sec sec-type="Records from Iran"><title>Records from Iran.</title><p>Qom, Tehran and Gilan Provinces (<xref ref-type="bibr" rid="B35">Martens 1874</xref>); Kerman Province (<xref ref-type="bibr" rid="B8">Biggs 1937</xref>).
                        </p></tp:treatment-sec><tp:treatment-sec sec-type="Remarks"><title>Remarks.</title><p>This species has been described from the Danube (Germany) and most probably does not occur in Iran. According to <xref ref-type="bibr" rid="B58">Subba Rao (1989)</xref> <italic><tp:taxon-name>Radix lagotis</tp:taxon-name></italic> is a synonym of <italic><tp:taxon-name>Radix peregra</tp:taxon-name></italic> (syn. to <italic><tp:taxon-name>Radix labiata</tp:taxon-name></italic>). However, recently <xref ref-type="bibr" rid="B53">Schniebs et al. (2011)</xref> clearly showed that <italic><tp:taxon-name>Radix lagotis</tp:taxon-name></italic> and <italic><tp:taxon-name>Radix labiata</tp:taxon-name></italic> are distinct species.
                        </p></tp:treatment-sec><tp:treatment-sec sec-type="Distribution"><title>Distribution.</title><p>Europe.<!--PageBreak--><!--PageBreak--></p></tp:treatment-sec><ref-list><ref id="B35"><mixed-citation xmlns:xlink="http://www.w3.org/1999/xlink" xlink:type="simple"><person-group><name name-style="western"><surname>Martens</surname><given-names>E von</given-names></name></person-group> (<year>1874</year>)<source> Ueber vorderasiatische Conchylien nach den Sammlungen des Prof. Hausknecht. Novitates conchologicae. Supplement V.: 63–82 (Gastropoda).</source></mixed-citation></ref><ref id="B8"><mixed-citation xmlns:xlink="http://www.w3.org/1999/xlink" xlink:type="simple"><person-group><name name-style="western"><surname>Biggs</surname><given-names>HEJ</given-names></name></person-group> (<year>1937</year>)<article-title> Mollusca of the Iranian Plateau.</article-title><source>Journal of Conchology </source><volume>20</volume>: <fpage>342</fpage>-<lpage>350</lpage>.</mixed-citation></ref><ref id="B58"><mixed-citation xmlns:xlink="http://www.w3.org/1999/xlink" xlink:type="simple"><person-group><name name-style="western"><surname>Subba Rao</surname><given-names>NV</given-names></name></person-group> (<year>1989</year>)<source> Handbook Freshwater Molluscs of India.</source><publisher-name>Zoological Survey of India</publisher-name>, <publisher-loc>Calcutta</publisher-loc>, <lpage>289</lpage> pp.</mixed-citation></ref><ref id="B53"><mixed-citation xmlns:xlink="http://www.w3.org/1999/xlink" xlink:type="simple"><person-group><name name-style="western"><surname>Schniebs</surname><given-names>K</given-names></name><name name-style="western"><surname>Glöer</surname><given-names>P</given-names></name><name name-style="western"><surname>Vinarski</surname><given-names>MV</given-names></name><name name-style="western"><surname>Hundsdoerfer</surname><given-names>AK</given-names></name></person-group> (<year>2011</year>)<article-title> Intraspecific morphological and genetic variability in <italic>Radix balthica</italic> (Linnaeus 1758) (Gastropoda: Basommatophora: Lymnaeidae) with morphological comparison to other European <italic>Radix</italic> species.</article-title><source>Journal of Conchology </source><volume>40</volume> (<issue>6</issue>): <fpage>657</fpage>-<lpage>678</lpage>.</mixed-citation></ref></ref-list></tp:taxon-treatment>
