# Supplementary material for: The freshwater snails (Gastropoda) of Iran, with descriptions of two new genera and eight new species
Source: Zookeys. 2012 Sep 3;(219):11–61. doi: 10.3897/zookeys.219.3406 (PMC3433696; doi:10.3897/zookeys.219.3406)
Supplement: XML Treatment for Galba truncatula [file zookeys.219.3406-treatment61.xml]

<!DOCTYPE tp:taxon-treatment
  PUBLIC "-//TaxonX//DTD Taxonomic Treatment Publishing DTD v0 20100105//EN" "tax-treatment-NSO.dtd">
<tp:taxon-treatment xmlns:tp="http://www.plazi.org/taxpub"><tp:treatment-meta><mixed-citation publication-type="journal"><person-group><name><surname>Glöer</surname><given-names>Peter</given-names></name><name><surname>Pešić</surname><given-names>Vladimir</given-names></name></person-group><article-title>The freshwater snails (Gastropoda) of Iran, with descriptions of two new genera and eight new species</article-title><source>Zookeys</source><day>3</day><month>9</month><year>2012</year><volume>2012</volume><issue>219</issue><fpage>11</fpage><lpage>61</lpage><pub-id pub-id-type="doi">10.3897/zookeys.219.3406</pub-id></mixed-citation></tp:treatment-meta><tp:nomenclature><tp:taxon-name>
                            <tp:taxon-name-part taxon-name-part-type="genus">Galba</tp:taxon-name-part>
                            <tp:taxon-name-part taxon-name-part-type="species">truncatula</tp:taxon-name-part>
                        <object-id xmlns:xlink="http://www.w3.org/1999/xlink" xlink:type="simple">http://species-id.net/wiki/Galba_truncatula</object-id>
								</tp:taxon-name><tp:taxon-authority>(O.F. Müller, 1774)</tp:taxon-authority><xref ref-type="fig" rid="F16">Fig. 16k</xref></tp:nomenclature><tp:treatment-sec sec-type="Records from Iran"><title>Records from Iran.</title><p>Seistan and Baluchestan Province (as <italic><tp:taxon-name>Limnaea truncatula</tp:taxon-name></italic>: <xref ref-type="bibr" rid="B3">Annandale and Prashad 1919</xref>); North Iran (Caspian Sea) (as <italic><tp:taxon-name>Lymnaea truncatula</tp:taxon-name></italic>:<xref ref-type="bibr" rid="B18">Eliazian et al. 1979</xref>); Manzandaran Province (<xref ref-type="bibr" rid="B19">Forcart 1935</xref>); Gilan, Mazandaran and Lorestan Province (<xref ref-type="bibr" rid="B40">Mansoorian 2000</xref>); Kerman Province (<xref ref-type="bibr" rid="B57">Starmühlner and Edlauer 1957</xref>, <xref ref-type="bibr" rid="B8">Biggs 1937</xref>); Tehran Province (<xref ref-type="bibr" rid="B57">Starmühlner and Edlauer 1957</xref>); Khuzestan Province (<xref ref-type="bibr" rid="B41">Mansoorian 2001</xref>, <xref ref-type="bibr" rid="B13">Chu et al. 1968</xref>, <xref ref-type="bibr" rid="B42">Massoud and Hedayeti-Far 1979</xref>); Isfahan Province (<xref ref-type="bibr" rid="B8">Biggs 1937</xref>); Semnan Province (<xref ref-type="bibr" rid="B55">Starmühlner 1961</xref>); Hormozgan Province (<xref ref-type="bibr" rid="B56">Starmühlner 1965</xref>).
                        </p></tp:treatment-sec><tp:treatment-sec sec-type="New records"><title>New records.</title><p>Khorasan Province: IR63-05 [22 ex.]; IR66a-05 [1 ex.]; IR77-05 [1 ex.].</p></tp:treatment-sec><tp:treatment-sec sec-type="Associated species"><title>Associated species.</title><p><italic><tp:taxon-name>Radix sp.</tp:taxon-name></italic>, <italic><tp:taxon-name>Planorbis intermixtus</tp:taxon-name></italic>, <italic><tp:taxon-name>Physella acuta</tp:taxon-name></italic>.
                        </p></tp:treatment-sec><tp:treatment-sec sec-type="Distribution"><title>Distribution.</title><p>Worldwide.</p></tp:treatment-sec><tp:treatment-sec><!--Section generated to contain objects referenced in tp:taxon-treatment.--><fig id="F16" position="float" orientation="portrait"><label>Figure 16.</label><caption><p>The <tp:taxon-name>Lymnaeidae</tp:taxon-name> of Iran. <bold>a</bold> <italic><tp:taxon-name>Radix persica</tp:taxon-name></italic> (IR27-07) <bold>b–d</bold> <italic><tp:taxon-name>Radix bactriana</tp:taxon-name></italic> (<bold>b</bold> IR03-05 <bold>c</bold> IR87-05 <bold>d</bold> IR88-05 <bold>e</bold> IR91-05) <bold>f</bold> <italic><tp:taxon-name>Radix persica</tp:taxon-name></italic> (IR107-05) <bold>g</bold> <italic><tp:taxon-name>Radix iranica</tp:taxon-name></italic> (IR89-05) <bold>h</bold> <italic><tp:taxon-name>Radix</tp:taxon-name></italic> sp. <bold>i</bold> <italic><tp:taxon-name>Radix</tp:taxon-name></italic> sp. <bold>k</bold> <italic><tp:taxon-name>Galba truncatula</tp:taxon-name></italic> (IR62-05) <bold>l</bold> <italic><tp:taxon-name>Galba schirazensis</tp:taxon-name></italic>.</p></caption><graphic xmlns:xlink="http://www.w3.org/1999/xlink" xlink:href="ZooKeys-219-011-g016.jpg" position="float" orientation="portrait" xlink:type="simple"/></fig></tp:treatment-sec><ref-list><ref id="B3"><mixed-citation xmlns:xlink="http://www.w3.org/1999/xlink" xlink:type="simple"><person-group><name name-style="western"><surname>Annandale</surname><given-names>N</given-names></name><name name-style="western"><surname>Prashad</surname><given-names>B</given-names></name></person-group> (<year>1919</year>)<article-title> The Mollusca Fauna of the Inland Waters of Baluchistan and of Seistan.</article-title><source>Records of the Indian Museum </source><volume>18</volume>: <fpage>18</fpage>-<lpage>62</lpage>.</mixed-citation></ref><ref id="B18"><mixed-citation xmlns:xlink="http://www.w3.org/1999/xlink" xlink:type="simple"><person-group><name name-style="western"><surname>Eliazian</surname><given-names>M</given-names></name><name name-style="western"><surname>Tamiji</surname><given-names>Y</given-names></name><name name-style="western"><surname>Akbarzadeh</surname><given-names>M</given-names></name><name name-style="western"><surname>Hagh-Nazari</surname><given-names>J</given-names></name></person-group> (<year>1979</year>)<article-title> Snailsfrom the northern parts of Iran(Caspian Sea).</article-title><source>Archives of Razi Institute </source><volume>31</volume>: <fpage>29</fpage>-<lpage>36</lpage>.</mixed-citation></ref><ref id="B19"><mixed-citation xmlns:xlink="http://www.w3.org/1999/xlink" xlink:type="simple"><person-group><name name-style="western"><surname>Forcart</surname><given-names>L</given-names></name></person-group> (<year>1935</year>)<article-title> Die Mollusken der nordpersischen Provinz Masenderan und ihre tiergeographische Bedeutung.</article-title><source>Archiv für Naturgeschichte, N.F.</source><volume>4</volume> (<issue>3</issue>): <fpage>404</fpage>-<lpage>447</lpage>.</mixed-citation></ref><ref id="B40"><mixed-citation xmlns:xlink="http://www.w3.org/1999/xlink" xlink:type="simple"><person-group><name name-style="western"><surname>Mansoorian</surname><given-names>A</given-names></name></person-group> (<year>2000</year>)<article-title> Some freshwater snails from Northern Iran.</article-title><source>Iranian Journal Public Health </source><volume>29</volume>(<issue>1–4</issue>): <fpage>77</fpage>-<lpage>82</lpage>.</mixed-citation></ref><ref id="B57"><mixed-citation xmlns:xlink="http://www.w3.org/1999/xlink" xlink:type="simple"><person-group><name name-style="western"><surname>Starmühlner</surname><given-names>F</given-names></name><name name-style="western"><surname>Edlauer</surname><given-names>A</given-names></name></person-group> (<year>1957</year>)<source> Ergebnisse der Österreichischen Iran-Expedition 1949/50 (Mit Berücksichtigung der Ausbeute der Österreichischen Iran-Expedition 1956): Beiträge zur Kenntnis der Molluskenfauna des Iran. Sitzungsberichte der österreichischen Akademie der Wissenschaften, mathematisch-naturwissenschaftliche Klasse, Abteilung I, 166 (9/10): 435–494.</source></mixed-citation></ref><ref id="B8"><mixed-citation xmlns:xlink="http://www.w3.org/1999/xlink" xlink:type="simple"><person-group><name name-style="western"><surname>Biggs</surname><given-names>HEJ</given-names></name></person-group> (<year>1937</year>)<article-title> Mollusca of the Iranian Plateau.</article-title><source>Journal of Conchology </source><volume>20</volume>: <fpage>342</fpage>-<lpage>350</lpage>.</mixed-citation></ref><ref id="B41"><mixed-citation xmlns:xlink="http://www.w3.org/1999/xlink" xlink:type="simple"><person-group><name name-style="western"><surname>Mansoorian</surname><given-names>A</given-names></name></person-group> (<year>2001</year>)<article-title/><source>Iranian International Journal of Science</source><volume>2</volume> (<issue>2</issue>): <fpage>1</fpage>-<lpage>9</lpage>.</mixed-citation></ref><ref id="B13"><mixed-citation xmlns:xlink="http://www.w3.org/1999/xlink" xlink:type="simple"><person-group><name name-style="western"><surname>Chu</surname><given-names>KY</given-names></name><name name-style="western"><surname>Massoud</surname><given-names>J</given-names></name><name name-style="western"><surname>Arfaa</surname><given-names>F</given-names></name></person-group> (<year>1968</year>)<article-title> Distribution and Ecology of <italic>Bulinus truncatus</italic> in Khuzestan, Iran.</article-title><source>Bulletin of the World Health Organization </source><volume>39</volume>: <fpage>607</fpage>-<lpage>637</lpage>.</mixed-citation></ref><ref id="B42"><mixed-citation xmlns:xlink="http://www.w3.org/1999/xlink" xlink:type="simple"><person-group><name name-style="western"><surname>Massoud</surname><given-names>J</given-names></name><name name-style="western"><surname>Hedayeti-Far</surname><given-names>M</given-names></name></person-group> (<year>1979</year>)<source> Freshwater mollusk fauna of the Khuzestan and Khorram-Bad areas in Southwestern Iran.Malacological Review12: 96.</source></mixed-citation></ref><ref id="B55"><mixed-citation xmlns:xlink="http://www.w3.org/1999/xlink" xlink:type="simple"><person-group><name name-style="western"><surname>Starmühlner</surname><given-names>F</given-names></name></person-group> (<year>1961</year>)<article-title> Eine kleine Molluskenausbeute aus Nord- und Ostiran.</article-title><source>Sitzungsberichte der österreichischen Akademie der Wissenschaften, mathematisch-naturwissenschaftliche Klasse, Abteilung I, </source><volume>170</volume>(<issue>3–4</issue>): <fpage>89</fpage>-<lpage>99</lpage>.</mixed-citation></ref><ref id="B56"><mixed-citation xmlns:xlink="http://www.w3.org/1999/xlink" xlink:type="simple"><person-group><name name-style="western"><surname>Starmühlner</surname><given-names>F</given-names></name></person-group> (<year>1965</year>)<article-title> Eine weiterer Beitrag zur Wassermolluskenfauna des Iran.</article-title><source>Sitzungsberichte der österreichischen Akademie der Wissenschaften, mathematisch-naturwissenschaftliche Klasse, Abteilung I, </source><volume>174</volume>(<issue>5–6</issue>): <fpage>171</fpage>-<lpage>183</lpage>.</mixed-citation></ref></ref-list></tp:taxon-treatment>
