# Supplementary material for: The freshwater snails (Gastropoda) of Iran, with descriptions of two new genera and eight new species
Source: Zookeys. 2012 Sep 3;(219):11–61. doi: 10.3897/zookeys.219.3406 (PMC3433696; doi:10.3897/zookeys.219.3406)
Supplement: XML Treatment for Stagnicola [file zookeys.219.3406-treatment64.xml]

<!DOCTYPE tp:taxon-treatment
  PUBLIC "-//TaxonX//DTD Taxonomic Treatment Publishing DTD v0 20100105//EN" "tax-treatment-NSO.dtd">
<tp:taxon-treatment xmlns:tp="http://www.plazi.org/taxpub"><tp:treatment-meta><mixed-citation publication-type="journal"><person-group><name><surname>Glöer</surname><given-names>Peter</given-names></name><name><surname>Pešić</surname><given-names>Vladimir</given-names></name></person-group><article-title>The freshwater snails (Gastropoda) of Iran, with descriptions of two new genera and eight new species</article-title><source>Zookeys</source><day>3</day><month>9</month><year>2012</year><volume>2012</volume><issue>219</issue><fpage>11</fpage><lpage>61</lpage><pub-id pub-id-type="doi">10.3897/zookeys.219.3406</pub-id></mixed-citation></tp:treatment-meta><tp:nomenclature><tp:taxon-name>
                            <tp:taxon-name-part taxon-name-part-type="genus">Stagnicola</tp:taxon-name-part>
                        </tp:taxon-name><tp:taxon-status xmlns:xlink="http://www.w3.org/1999/xlink" xlink:type="simple">sp.</tp:taxon-status><xref ref-type="fig" rid="F17">Fig. 17</xref></tp:nomenclature><tp:treatment-sec sec-type="Records from Iran"><title>Records from Iran.</title><p>Mazandaran Province (<xref ref-type="bibr" rid="B19">Forcart 1935</xref> ).
                        </p><p><bold>Material examined:</bold> 35 ex., NMB 11518b “<italic><tp:taxon-name>Stagnicola palustris</tp:taxon-name></italic>“Zw. Nika und Aschref, Dr. Erni &amp; Buxtorf 1934; 3 ex., NMB 11518a “Iran, Prov. Mazandaran. Meschhediser, Geniste am rechten Ufer des Babul ca. 300 m S der Mündung, -26 m Meereshöhe. Leg. 23.8.1931 &amp; don. 1935 Drs. A. Erni &amp; R. Buxtorf”.
                        </p></tp:treatment-sec><tp:treatment-sec sec-type="Remark"><title>Remark.</title><p>An examination of the specimens from NMB identified by <xref ref-type="bibr" rid="B19">Forcart (1935)</xref> as <italic><tp:taxon-name>Stagnicola palustris</tp:taxon-name></italic> shows that these specimens are not conspecific with <italic><tp:taxon-name>Stagnicola palustris</tp:taxon-name></italic>. Namely, Forcart’s specimens clearly differ in the aperture, which is broader at the basis (<xref ref-type="fig" rid="F17">Fig. 17</xref>) than in <italic><tp:taxon-name>Stagnicola palustris</tp:taxon-name></italic>. However, due to the fact that the shells of <italic><tp:taxon-name>Stagnicola</tp:taxon-name></italic> spp. are very variable, it is not possible to identify or eventually describe this specis as new to science without anatomical studies.
                        </p><fig id="F17" position="float" orientation="portrait"><label>Figure 17.</label><caption><p><italic><tp:taxon-name>Stagnicola</tp:taxon-name></italic> sp. (from Forcart’s collection, NMB 11518b “<italic><tp:taxon-name>Stagnicola palustris</tp:taxon-name></italic>”): shell.</p></caption><graphic xmlns:xlink="http://www.w3.org/1999/xlink" xlink:href="ZooKeys-219-011-g017.jpg" position="float" orientation="portrait" xlink:type="simple"/></fig></tp:treatment-sec><ref-list><ref id="B19"><mixed-citation xmlns:xlink="http://www.w3.org/1999/xlink" xlink:type="simple"><person-group><name name-style="western"><surname>Forcart</surname><given-names>L</given-names></name></person-group> (<year>1935</year>)<article-title> Die Mollusken der nordpersischen Provinz Masenderan und ihre tiergeographische Bedeutung.</article-title><source>Archiv für Naturgeschichte, N.F.</source><volume>4</volume> (<issue>3</issue>): <fpage>404</fpage>-<lpage>447</lpage>.</mixed-citation></ref></ref-list></tp:taxon-treatment>
