# Supplementary material for: The freshwater snails (Gastropoda) of Iran, with descriptions of two new genera and eight new species
Source: Zookeys. 2012 Sep 3;(219):11–61. doi: 10.3897/zookeys.219.3406 (PMC3433696; doi:10.3897/zookeys.219.3406)
Supplement: XML Treatment for Planorbis intermixtus [file zookeys.219.3406-treatment67.xml]

<!DOCTYPE tp:taxon-treatment
  PUBLIC "-//TaxonX//DTD Taxonomic Treatment Publishing DTD v0 20100105//EN" "tax-treatment-NSO.dtd">
<tp:taxon-treatment xmlns:tp="http://www.plazi.org/taxpub"><tp:treatment-meta><mixed-citation publication-type="journal"><person-group><name><surname>Glöer</surname><given-names>Peter</given-names></name><name><surname>Pešić</surname><given-names>Vladimir</given-names></name></person-group><article-title>The freshwater snails (Gastropoda) of Iran, with descriptions of two new genera and eight new species</article-title><source>Zookeys</source><day>3</day><month>9</month><year>2012</year><volume>2012</volume><issue>219</issue><fpage>11</fpage><lpage>61</lpage><pub-id pub-id-type="doi">10.3897/zookeys.219.3406</pub-id></mixed-citation></tp:treatment-meta><tp:nomenclature><tp:taxon-name>
                            <tp:taxon-name-part taxon-name-part-type="genus">Planorbis</tp:taxon-name-part>
                            <tp:taxon-name-part taxon-name-part-type="species">intermixtus</tp:taxon-name-part>
                        <object-id xmlns:xlink="http://www.w3.org/1999/xlink" xlink:type="simple">http://species-id.net/wiki/Planorbis_intermixtus</object-id>
								</tp:taxon-name><tp:taxon-authority>Mousson, 1874</tp:taxon-authority><xref ref-type="fig" rid="F18">Fig. 18b</xref><tp:nomenclature-citation-list><tp:nomenclature-citation><tp:taxon-name>Planorbis subangulatus</tp:taxon-name><comment> Philippi, 1844; <italic><tp:taxon-name>Planorbis persicus</tp:taxon-name></italic> Ancey, 1900 (synonymy)</comment></tp:nomenclature-citation></tp:nomenclature-citation-list></tp:nomenclature><tp:treatment-sec sec-type="Records from Iran"><title>Records from Iran.</title><p>Northern Iran (as <italic><tp:taxon-name>Planorbis planorbis</tp:taxon-name></italic>: <xref ref-type="bibr" rid="B40">Mansoorian 2000</xref>); Mazandaran Province (as <italic><tp:taxon-name>Planorbis planorbis</tp:taxon-name></italic>:<xref ref-type="bibr" rid="B18">Eliazian et al. 1979</xref>, <xref ref-type="bibr" rid="B40">Mansoorian 2000</xref>); Fars Province (as <!--PageBreak--><italic><tp:taxon-name>Planorbis planorbis</tp:taxon-name></italic>: <xref ref-type="bibr" rid="B19">Forcart 1935</xref>, <xref ref-type="bibr" rid="B57">Starmühlner and Edlauer 1957</xref>); IsfahanProvince (<xref ref-type="bibr" rid="B27">Glöer and Pešić 2010</xref>); Yazd Province (as <italic><tp:taxon-name>Planorbis persicus</tp:taxon-name></italic>, <italic><tp:taxon-name>Planorbis subangulatus</tp:taxon-name></italic>: <xref ref-type="bibr" rid="B8">Biggs 1937</xref>, <xref ref-type="bibr" rid="B9">1971</xref>, <xref ref-type="bibr" rid="B57">Starmühlner and Edlauer 1957</xref>); Gilan Province (as <italic><tp:taxon-name>Anisus (Gyraulus) intermixtus</tp:taxon-name></italic>:<xref ref-type="bibr" rid="B57">Starmühlner and Edlauer 1957</xref>); Khuzestan Province (as <italic><tp:taxon-name>Planorbis planorbis</tp:taxon-name></italic>, <italic><tp:taxon-name>Planorbis planorbis submarginatus</tp:taxon-name></italic>:<xref ref-type="bibr" rid="B57">Starmühlner and Edlauer 1957</xref>, as <italic><tp:taxon-name>Planorbis planorbis</tp:taxon-name></italic>:<xref ref-type="bibr" rid="B9">Biggs 1971</xref>); Markazi Province (<xref ref-type="bibr" rid="B13">Chu et al. 1968</xref>, <xref ref-type="bibr" rid="B42">Massoud and Hedayeti-Far 1979</xref>, <xref ref-type="bibr" rid="B41">Mansoorian 2001</xref>, <xref ref-type="bibr" rid="B27">Glöer and Pešić 2010</xref>).
                        </p></tp:treatment-sec><tp:treatment-sec sec-type="New records"><title>New records.</title><p>Mazandaran Province: IR01-05 [11 ex.]; Markazi Province: IR51-05 [11 ex.]; IR87-05 [3 ex.]; IR88-05 [7 ex.]; IR91-05 [5 ex.]; IR93-05 [1 ex.]; Khorasan Province: IR66-05 [10 ex.]; IR67-05 [2 ex.]; IR68-05 [5 ex.]; IR78a-05 [2 ex.]; IR78b-05 [7 ex.]; Fars Province: IR02-07 [2 ex.]; IR07-07 [2 ex.]; IR26-07 [9 ex.]; IR27-07 [3 ex.].</p></tp:treatment-sec><tp:treatment-sec sec-type="Associated species"><title>Associated species.</title><p><italic><tp:taxon-name>Physella acuta</tp:taxon-name></italic>, <italic><tp:taxon-name>Pseudobithynia zagrosia</tp:taxon-name></italic>, <italic><tp:taxon-name>Radix</tp:taxon-name></italic> sp.
                        </p></tp:treatment-sec><tp:treatment-sec sec-type="Remarks"><title>Remarks.</title><p>The species <italic><tp:taxon-name>Planorbis planorbis</tp:taxon-name></italic> and <italic><tp:taxon-name>Planorbis intermixtus</tp:taxon-name></italic> can only be distinguished by the number of prostate diverticula (<xref ref-type="bibr" rid="B27">Glöer and Pešić 2010</xref>). All <italic><tp:taxon-name>Planorbis</tp:taxon-name></italic> spp. collected in Iran have been anatomically studied and no <italic><tp:taxon-name>Planorbis planorbis</tp:taxon-name></italic> could be found. Thus we list the old records from Iran under <italic><tp:taxon-name>Planorbis intermixtus</tp:taxon-name></italic>.
                        </p><p>In addition, <italic><tp:taxon-name>Planorbis subangulatus</tp:taxon-name></italic> Philippi, 1844 and <italic><tp:taxon-name>Planorbis persicus</tp:taxon-name></italic> Ancey, 1900 have been mentioned from Iran (<xref ref-type="bibr" rid="B1">Ancey 1900</xref>, <xref ref-type="bibr" rid="B8">Biggs 1937</xref>). Both species have been described on the basis of the shells, the morphology of which falls within variability of <italic><tp:taxon-name>Planorbis intermixtus</tp:taxon-name></italic>. Thus we list these species under <italic><tp:taxon-name>Planorbis intermixtus</tp:taxon-name></italic>.
                        </p></tp:treatment-sec><tp:treatment-sec sec-type="Distribution"><title>Distribution.</title><p>Turkey, Iran, N India.</p><fig id="F18" position="float" orientation="portrait"><label>Figure 18.</label><caption><p>The <italic><tp:taxon-name>Planorbis</tp:taxon-name></italic> spp. of Iran. <bold>a</bold> <italic><tp:taxon-name>Planorbis carinatus</tp:taxon-name></italic> <bold>b</bold> <italic><tp:taxon-name>Planorbis intermixtus</tp:taxon-name></italic> <bold>c</bold> <italic><tp:taxon-name>Indoplanorbis exustus</tp:taxon-name></italic>.</p></caption><graphic xmlns:xlink="http://www.w3.org/1999/xlink" xlink:href="ZooKeys-219-011-g018.jpg" position="float" orientation="portrait" xlink:type="simple"/></fig></tp:treatment-sec><ref-list><ref id="B40"><mixed-citation xmlns:xlink="http://www.w3.org/1999/xlink" xlink:type="simple"><person-group><name name-style="western"><surname>Mansoorian</surname><given-names>A</given-names></name></person-group> (<year>2000</year>)<article-title> Some freshwater snails from Northern Iran.</article-title><source>Iranian Journal Public Health </source><volume>29</volume>(<issue>1–4</issue>): <fpage>77</fpage>-<lpage>82</lpage>.</mixed-citation></ref><ref id="B18"><mixed-citation xmlns:xlink="http://www.w3.org/1999/xlink" xlink:type="simple"><person-group><name name-style="western"><surname>Eliazian</surname><given-names>M</given-names></name><name name-style="western"><surname>Tamiji</surname><given-names>Y</given-names></name><name name-style="western"><surname>Akbarzadeh</surname><given-names>M</given-names></name><name name-style="western"><surname>Hagh-Nazari</surname><given-names>J</given-names></name></person-group> (<year>1979</year>)<article-title> Snailsfrom the northern parts of Iran(Caspian Sea).</article-title><source>Archives of Razi Institute </source><volume>31</volume>: <fpage>29</fpage>-<lpage>36</lpage>.</mixed-citation></ref><ref id="B19"><mixed-citation xmlns:xlink="http://www.w3.org/1999/xlink" xlink:type="simple"><person-group><name name-style="western"><surname>Forcart</surname><given-names>L</given-names></name></person-group> (<year>1935</year>)<article-title> Die Mollusken der nordpersischen Provinz Masenderan und ihre tiergeographische Bedeutung.</article-title><source>Archiv für Naturgeschichte, N.F.</source><volume>4</volume> (<issue>3</issue>): <fpage>404</fpage>-<lpage>447</lpage>.</mixed-citation></ref><ref id="B57"><mixed-citation xmlns:xlink="http://www.w3.org/1999/xlink" xlink:type="simple"><person-group><name name-style="western"><surname>Starmühlner</surname><given-names>F</given-names></name><name name-style="western"><surname>Edlauer</surname><given-names>A</given-names></name></person-group> (<year>1957</year>)<source> Ergebnisse der Österreichischen Iran-Expedition 1949/50 (Mit Berücksichtigung der Ausbeute der Österreichischen Iran-Expedition 1956): Beiträge zur Kenntnis der Molluskenfauna des Iran. Sitzungsberichte der österreichischen Akademie der Wissenschaften, mathematisch-naturwissenschaftliche Klasse, Abteilung I, 166 (9/10): 435–494.</source></mixed-citation></ref><ref id="B27"><mixed-citation xmlns:xlink="http://www.w3.org/1999/xlink" xlink:type="simple"><person-group><name name-style="western"><surname>Glöer</surname><given-names>P</given-names></name><name name-style="western"><surname>Pešić</surname><given-names>V</given-names></name></person-group> (<year>2010</year>)<article-title> The <italic>Planorbis</italic> species of the Balkans with the description of <italic>Planorbis vitojensis</italic> sp. n. (Gastropoda: Planorbidae).</article-title><source>Journal of Conchology </source><volume>40</volume>: <fpage>249</fpage>-<lpage>257</lpage>.</mixed-citation></ref><ref id="B8"><mixed-citation xmlns:xlink="http://www.w3.org/1999/xlink" xlink:type="simple"><person-group><name name-style="western"><surname>Biggs</surname><given-names>HEJ</given-names></name></person-group> (<year>1937</year>)<article-title> Mollusca of the Iranian Plateau.</article-title><source>Journal of Conchology </source><volume>20</volume>: <fpage>342</fpage>-<lpage>350</lpage>.</mixed-citation></ref><ref id="B9"><mixed-citation xmlns:xlink="http://www.w3.org/1999/xlink" xlink:type="simple"><person-group><name name-style="western"><surname>Biggs</surname><given-names>HEJ</given-names></name></person-group> (<year>1971</year>)<article-title> Mollusca of the Iranian Plateau-III.</article-title><source>Journal of Conchology </source><volume>27</volume>: <fpage>211</fpage>-<lpage>220</lpage>.</mixed-citation></ref><ref id="B13"><mixed-citation xmlns:xlink="http://www.w3.org/1999/xlink" xlink:type="simple"><person-group><name name-style="western"><surname>Chu</surname><given-names>KY</given-names></name><name name-style="western"><surname>Massoud</surname><given-names>J</given-names></name><name name-style="western"><surname>Arfaa</surname><given-names>F</given-names></name></person-group> (<year>1968</year>)<article-title> Distribution and Ecology of <italic>Bulinus truncatus</italic> in Khuzestan, Iran.</article-title><source>Bulletin of the World Health Organization </source><volume>39</volume>: <fpage>607</fpage>-<lpage>637</lpage>.</mixed-citation></ref><ref id="B42"><mixed-citation xmlns:xlink="http://www.w3.org/1999/xlink" xlink:type="simple"><person-group><name name-style="western"><surname>Massoud</surname><given-names>J</given-names></name><name name-style="western"><surname>Hedayeti-Far</surname><given-names>M</given-names></name></person-group> (<year>1979</year>)<source> Freshwater mollusk fauna of the Khuzestan and Khorram-Bad areas in Southwestern Iran.Malacological Review12: 96.</source></mixed-citation></ref><ref id="B41"><mixed-citation xmlns:xlink="http://www.w3.org/1999/xlink" xlink:type="simple"><person-group><name name-style="western"><surname>Mansoorian</surname><given-names>A</given-names></name></person-group> (<year>2001</year>)<article-title/><source>Iranian International Journal of Science</source><volume>2</volume> (<issue>2</issue>): <fpage>1</fpage>-<lpage>9</lpage>.</mixed-citation></ref><ref id="B1"><mixed-citation xmlns:xlink="http://www.w3.org/1999/xlink" xlink:type="simple"><person-group><name name-style="western"><surname>Ancey</surname><given-names>CMF</given-names></name></person-group> (<year>1900</year>)<article-title> Description of New Species of Asiatic shells.</article-title><source>The Nautilus </source><volume>14</volume> (<issue>7</issue>): <fpage>83</fpage>-<lpage>84</lpage>.</mixed-citation></ref></ref-list></tp:taxon-treatment>
