# Supplementary material for: The freshwater snails (Gastropoda) of Iran, with descriptions of two new genera and eight new species
Source: Zookeys. 2012 Sep 3;(219):11–61. doi: 10.3897/zookeys.219.3406 (PMC3433696; doi:10.3897/zookeys.219.3406)
Supplement: XML Treatment for Anisus [file zookeys.219.3406-treatment69.xml]

<!DOCTYPE tp:taxon-treatment
  PUBLIC "-//TaxonX//DTD Taxonomic Treatment Publishing DTD v0 20100105//EN" "tax-treatment-NSO.dtd">
<tp:taxon-treatment xmlns:tp="http://www.plazi.org/taxpub"><tp:treatment-meta><mixed-citation publication-type="journal"><person-group><name><surname>Glöer</surname><given-names>Peter</given-names></name><name><surname>Pešić</surname><given-names>Vladimir</given-names></name></person-group><article-title>The freshwater snails (Gastropoda) of Iran, with descriptions of two new genera and eight new species</article-title><source>Zookeys</source><day>3</day><month>9</month><year>2012</year><volume>2012</volume><issue>219</issue><fpage>11</fpage><lpage>61</lpage><pub-id pub-id-type="doi">10.3897/zookeys.219.3406</pub-id></mixed-citation></tp:treatment-meta><tp:nomenclature><label>Genus</label><tp:taxon-name>
                            <tp:taxon-name-part taxon-name-part-type="genus">Anisus</tp:taxon-name-part>
                        <object-id xmlns:xlink="http://www.w3.org/1999/xlink" xlink:type="simple">http://species-id.net/wiki/Anisus</object-id>
								</tp:taxon-name><tp:taxon-authority>S. Studer, 1820</tp:taxon-authority></tp:nomenclature><tp:treatment-sec sec-type="Type species"><title>Type species.</title><p><italic><tp:taxon-name>Helix spirorbis</tp:taxon-name></italic> Linnaeus, 1758
                        </p></tp:treatment-sec><tp:treatment-sec sec-type="Remarks"><title>Remarks.</title><p>The identification of the species of this genus is based on the anatomical features (<xref ref-type="bibr" rid="B24">Glöer and Meier-Brook 2008</xref>), so all former records of this genus are questionable and need new confirmation.<!--PageBreak--><!--PageBreak-->
                        </p></tp:treatment-sec><ref-list><ref id="B24"><mixed-citation xmlns:xlink="http://www.w3.org/1999/xlink" xlink:type="simple"><person-group><name name-style="western"><surname>Glöer</surname><given-names>P</given-names></name><name name-style="western"><surname>Meier-Brook</surname><given-names>C</given-names></name></person-group> (<year>2008</year>)<article-title> Redescription of <italic>Anisus septemgyratus</italic> (Rossmässler, 1835) and <italic>Anisus leucostoma</italic> (Millet, 1813) (Gastropoda: Planorbidae).</article-title><source>Mollusca </source><volume>26</volume>: <fpage>89</fpage>-<lpage>94</lpage>.</mixed-citation></ref></ref-list></tp:taxon-treatment>
