# Supplementary material for: The freshwater snails (Gastropoda) of Iran, with descriptions of two new genera and eight new species
Source: Zookeys. 2012 Sep 3;(219):11–61. doi: 10.3897/zookeys.219.3406 (PMC3433696; doi:10.3897/zookeys.219.3406)
Supplement: XML Treatment for Gyraulus piscinarum [file zookeys.219.3406-treatment74.xml]

<!DOCTYPE tp:taxon-treatment
  PUBLIC "-//TaxonX//DTD Taxonomic Treatment Publishing DTD v0 20100105//EN" "tax-treatment-NSO.dtd">
<tp:taxon-treatment xmlns:tp="http://www.plazi.org/taxpub"><tp:treatment-meta><mixed-citation publication-type="journal"><person-group><name><surname>Glöer</surname><given-names>Peter</given-names></name><name><surname>Pešić</surname><given-names>Vladimir</given-names></name></person-group><article-title>The freshwater snails (Gastropoda) of Iran, with descriptions of two new genera and eight new species</article-title><source>Zookeys</source><day>3</day><month>9</month><year>2012</year><volume>2012</volume><issue>219</issue><fpage>11</fpage><lpage>61</lpage><pub-id pub-id-type="doi">10.3897/zookeys.219.3406</pub-id></mixed-citation></tp:treatment-meta><tp:nomenclature><tp:taxon-name>
                            <tp:taxon-name-part taxon-name-part-type="genus">Gyraulus</tp:taxon-name-part>
                            <tp:taxon-name-part taxon-name-part-type="species">piscinarum</tp:taxon-name-part>
                        <object-id xmlns:xlink="http://www.w3.org/1999/xlink" xlink:type="simple">http://species-id.net/wiki/Gyraulus_piscinarum</object-id>
								</tp:taxon-name><tp:taxon-authority>(Bourguignat, 1852)</tp:taxon-authority><xref ref-type="fig" rid="F20">Fig. 20b</xref></tp:nomenclature><tp:treatment-sec sec-type="Records from Iran"><title>Records from Iran.</title><p>Tehran Province (as <italic><tp:taxon-name>Anisus (Gyraulus) piscinarum</tp:taxon-name></italic>: <xref ref-type="bibr" rid="B57">Starmühlner and Edlauer 1957</xref>).
                        </p></tp:treatment-sec><tp:treatment-sec sec-type="New records"><title>New records.</title><p>Mazandaran Province: IR02-05 [6 ex.]; Fars Province: IR07-07 [13 ex.]; Seistan and Baluchestan Province: IR08-11 [10 ex.], IR09-11 [14 ex.].</p></tp:treatment-sec><tp:treatment-sec sec-type="Distribution"><title>Distribution.</title><p>Lebanon, Syria, Turkey (Black Sea coast), Iran.</p></tp:treatment-sec><tp:treatment-sec sec-type="Remark"><title>Remark.</title><p>The examined specimens have been identified by its anatomy and are in a good agreement with <xref ref-type="bibr" rid="B23">Glöer and Bößneck (2007)</xref> as well as the anatomical studies carried out by <xref ref-type="bibr" rid="B43">Meier-Brook (1983)</xref>.
                        </p><fig id="F20" position="float" orientation="portrait"><label>Figure 20.</label><caption><p><bold>a</bold> <italic><tp:taxon-name>Gyraulus convexiusculus</tp:taxon-name></italic> <bold>b</bold> <italic><tp:taxon-name>Gyraulus piscinarum</tp:taxon-name></italic> <bold>c</bold> <italic><tp:taxon-name>Hippeutis complanatus</tp:taxon-name></italic>.</p></caption><graphic xmlns:xlink="http://www.w3.org/1999/xlink" xlink:href="ZooKeys-219-011-g020.jpg" position="float" orientation="portrait" xlink:type="simple"/></fig></tp:treatment-sec><ref-list><ref id="B57"><mixed-citation xmlns:xlink="http://www.w3.org/1999/xlink" xlink:type="simple"><person-group><name name-style="western"><surname>Starmühlner</surname><given-names>F</given-names></name><name name-style="western"><surname>Edlauer</surname><given-names>A</given-names></name></person-group> (<year>1957</year>)<source> Ergebnisse der Österreichischen Iran-Expedition 1949/50 (Mit Berücksichtigung der Ausbeute der Österreichischen Iran-Expedition 1956): Beiträge zur Kenntnis der Molluskenfauna des Iran. Sitzungsberichte der österreichischen Akademie der Wissenschaften, mathematisch-naturwissenschaftliche Klasse, Abteilung I, 166 (9/10): 435–494.</source></mixed-citation></ref><ref id="B23"><mixed-citation xmlns:xlink="http://www.w3.org/1999/xlink" xlink:type="simple"><person-group><name name-style="western"><surname>Glöer</surname><given-names>P</given-names></name><name name-style="western"><surname>Bössneck</surname><given-names>U</given-names></name></person-group> (<year>2007</year>)<article-title> Zur Identität von <italic>Gyraulus piscinarum</italic> Bourguignat 1852 mit der Beschreibung von <italic>G. bekaensis</italic> n. sp. (Gastropoda: Planorbidae).</article-title><source>Mollusca </source><volume>25</volume> (<issue>2</issue>): <fpage>139</fpage>-<lpage>146</lpage></mixed-citation></ref><ref id="B43"><mixed-citation xmlns:xlink="http://www.w3.org/1999/xlink" xlink:type="simple"><person-group><name name-style="western"><surname>Meier-Brook</surname><given-names>C</given-names></name></person-group> (<year>1983</year>)<article-title> Taxonomic studies on <italic>Gyraulus</italic> (Gastropoda: Planorbidae).</article-title><source>Malacologia </source><volume>24</volume>(<issue>1–2</issue>): <fpage>1</fpage>-<lpage>113</lpage>.</mixed-citation></ref></ref-list></tp:taxon-treatment>
