# Supplementary material for: The freshwater snails (Gastropoda) of Iran, with descriptions of two new genera and eight new species
Source: Zookeys. 2012 Sep 3;(219):11–61. doi: 10.3897/zookeys.219.3406 (PMC3433696; doi:10.3897/zookeys.219.3406)
Supplement: XML Treatment for Indoplanorbis exustus [file zookeys.219.3406-treatment78.xml]

<!DOCTYPE tp:taxon-treatment
  PUBLIC "-//TaxonX//DTD Taxonomic Treatment Publishing DTD v0 20100105//EN" "tax-treatment-NSO.dtd">
<tp:taxon-treatment xmlns:tp="http://www.plazi.org/taxpub"><tp:treatment-meta><mixed-citation publication-type="journal"><person-group><name><surname>Glöer</surname><given-names>Peter</given-names></name><name><surname>Pešić</surname><given-names>Vladimir</given-names></name></person-group><article-title>The freshwater snails (Gastropoda) of Iran, with descriptions of two new genera and eight new species</article-title><source>Zookeys</source><day>3</day><month>9</month><year>2012</year><volume>2012</volume><issue>219</issue><fpage>11</fpage><lpage>61</lpage><pub-id pub-id-type="doi">10.3897/zookeys.219.3406</pub-id></mixed-citation></tp:treatment-meta><tp:nomenclature><tp:taxon-name>
                            <tp:taxon-name-part taxon-name-part-type="genus">Indoplanorbis</tp:taxon-name-part>
                            <tp:taxon-name-part taxon-name-part-type="species">exustus</tp:taxon-name-part>
                        <object-id xmlns:xlink="http://www.w3.org/1999/xlink" xlink:type="simple">http://species-id.net/wiki/Indoplanorbis_exustus</object-id>
								</tp:taxon-name><tp:taxon-authority>(Deshayes, 1834)</tp:taxon-authority><xref ref-type="fig" rid="F18">Fig. 18c</xref></tp:nomenclature><tp:treatment-sec sec-type="Records from Iran"><title>Records from Iran.</title><p>Seistan and Baluchestan Province (<xref ref-type="bibr" rid="B39">Mansoorian 1994</xref>).
                        </p></tp:treatment-sec><tp:treatment-sec sec-type="New records"><title>New records.</title><p>Hormozgan Province: IR15-11 [5 ex.].</p></tp:treatment-sec><tp:treatment-sec sec-type="Distribution"><title>Distribution.</title><p>Iran, Oman, Yemen, India, Nepal, SE Asia.</p></tp:treatment-sec><tp:treatment-sec><!--Section generated to contain objects referenced in tp:taxon-treatment.--><fig id="F18" position="float" orientation="portrait"><label>Figure 18.</label><caption><p>The <italic><tp:taxon-name>Planorbis</tp:taxon-name></italic> spp. of Iran. <bold>a</bold> <italic><tp:taxon-name>Planorbis carinatus</tp:taxon-name></italic> <bold>b</bold> <italic><tp:taxon-name>Planorbis intermixtus</tp:taxon-name></italic> <bold>c</bold> <italic><tp:taxon-name>Indoplanorbis exustus</tp:taxon-name></italic>.</p></caption><graphic xmlns:xlink="http://www.w3.org/1999/xlink" xlink:href="ZooKeys-219-011-g018.jpg" position="float" orientation="portrait" xlink:type="simple"/></fig></tp:treatment-sec><ref-list><ref id="B39"><mixed-citation xmlns:xlink="http://www.w3.org/1999/xlink" xlink:type="simple"><person-group><name name-style="western"><surname>Mansoorian</surname><given-names>A</given-names></name></person-group> (<year>1994</year>)<source> Freshwater snails of Iran. Scientific publication of School of Public Health &amp; Institute of Public Health Research, Technical series 2145: 1374.</source></mixed-citation></ref></ref-list></tp:taxon-treatment>
