# Supplementary material for: The freshwater snails (Gastropoda) of Iran, with descriptions of two new genera and eight new species
Source: Zookeys. 2012 Sep 3;(219):11–61. doi: 10.3897/zookeys.219.3406 (PMC3433696; doi:10.3897/zookeys.219.3406)
Supplement: XML Treatment for Haitia acuta [file zookeys.219.3406-treatment82.xml]

<!DOCTYPE tp:taxon-treatment
  PUBLIC "-//TaxonX//DTD Taxonomic Treatment Publishing DTD v0 20100105//EN" "tax-treatment-NSO.dtd">
<tp:taxon-treatment xmlns:tp="http://www.plazi.org/taxpub"><tp:treatment-meta><mixed-citation publication-type="journal"><person-group><name><surname>Glöer</surname><given-names>Peter</given-names></name><name><surname>Pešić</surname><given-names>Vladimir</given-names></name></person-group><article-title>The freshwater snails (Gastropoda) of Iran, with descriptions of two new genera and eight new species</article-title><source>Zookeys</source><day>3</day><month>9</month><year>2012</year><volume>2012</volume><issue>219</issue><fpage>11</fpage><lpage>61</lpage><pub-id pub-id-type="doi">10.3897/zookeys.219.3406</pub-id></mixed-citation></tp:treatment-meta><tp:nomenclature><tp:taxon-name>
                            <tp:taxon-name-part taxon-name-part-type="genus">Haitia</tp:taxon-name-part>
                            <tp:taxon-name-part taxon-name-part-type="species">acuta</tp:taxon-name-part>
                        <object-id xmlns:xlink="http://www.w3.org/1999/xlink" xlink:type="simple">http://species-id.net/wiki/Haitia_acuta</object-id>
								</tp:taxon-name><tp:taxon-authority>(Draparnaud, 1805)</tp:taxon-authority></tp:nomenclature><tp:treatment-sec sec-type="Records from Iran"><title>Records from Iran.</title><p>all mentioned as <italic><tp:taxon-name>Physa acuta</tp:taxon-name></italic>: Gilan, Mazandaran and Lorestan Provinces (<xref ref-type="bibr" rid="B40">Mansoorian 2000</xref>); Khuzestan Province (<xref ref-type="bibr" rid="B41">Mansoorian 2001</xref>, <xref ref-type="bibr" rid="B42">Massoud and Hedayeti-Far 1979</xref>, Elazian et al. 1979).
                        </p></tp:treatment-sec><tp:treatment-sec sec-type="New records"><title>New records.</title><p>Mazandaran Province: IR02-05 [2 ex.]; IR03-05 [3 ex.]; IR04-05 [3 ex.]; IR05-05 [3 ex.]; Markazi Province: IR51-05 [2 ex.], IR91-05 [6 ex.]; IR93-05 [1 ex.]; Khorasan Province: IR70-05 [1 ex.]; IR77-05 [1 ex.]; Gilan Province: IR82-05 [1 ex.]; Lorestan Province; IR95-05 [39 ex.]; Fars Province: IR07-07 [22 ex.]; IR14-07[13 ex.]; IR26-07 [3 ex]; Seistan and Baluchestan Province: IR08-11 [12 ex.]; Hormozgan Province. IR17-11 [1 ex.].</p></tp:treatment-sec><tp:treatment-sec sec-type="Associated species"><title>Associated species.</title><p><italic><tp:taxon-name>Melanoides tuberculatus</tp:taxon-name></italic>, <italic><tp:taxon-name>Thiara scabra</tp:taxon-name></italic>, <italic><tp:taxon-name>Grossuana</tp:taxon-name></italic> sp., <italic><tp:taxon-name>Galba truncatula</tp:taxon-name></italic>, <italic><tp:taxon-name>Acroloxus pseudolacustris</tp:taxon-name></italic>, <italic><tp:taxon-name>Planorbis intermixtus</tp:taxon-name></italic>, <italic><tp:taxon-name>Pseudobithynia zagrosia</tp:taxon-name></italic>.
                        </p></tp:treatment-sec><tp:treatment-sec sec-type="Distribution"><title>Distribution.</title><p>Europe,Mediterranean, Iraq, Iran.</p></tp:treatment-sec><ref-list><ref id="B40"><mixed-citation xmlns:xlink="http://www.w3.org/1999/xlink" xlink:type="simple"><person-group><name name-style="western"><surname>Mansoorian</surname><given-names>A</given-names></name></person-group> (<year>2000</year>)<article-title> Some freshwater snails from Northern Iran.</article-title><source>Iranian Journal Public Health </source><volume>29</volume>(<issue>1–4</issue>): <fpage>77</fpage>-<lpage>82</lpage>.</mixed-citation></ref><ref id="B41"><mixed-citation xmlns:xlink="http://www.w3.org/1999/xlink" xlink:type="simple"><person-group><name name-style="western"><surname>Mansoorian</surname><given-names>A</given-names></name></person-group> (<year>2001</year>)<article-title/><source>Iranian International Journal of Science</source><volume>2</volume> (<issue>2</issue>): <fpage>1</fpage>-<lpage>9</lpage>.</mixed-citation></ref><ref id="B42"><mixed-citation xmlns:xlink="http://www.w3.org/1999/xlink" xlink:type="simple"><person-group><name name-style="western"><surname>Massoud</surname><given-names>J</given-names></name><name name-style="western"><surname>Hedayeti-Far</surname><given-names>M</given-names></name></person-group> (<year>1979</year>)<source> Freshwater mollusk fauna of the Khuzestan and Khorram-Bad areas in Southwestern Iran.Malacological Review12: 96.</source></mixed-citation></ref></ref-list></tp:taxon-treatment>
